# Supplementary material for: Mental well-being in young people with psychiatric disorders during the early phase of COVID-19 lockdown
Source: PLoS One. 2022 Jun 30;17(6):e0270644. doi: 10.1371/journal.pone.0270644 (PMC9246141; doi:10.1371/journal.pone.0270644)
Supplement: S1 File — (XLS) [file pone.0270644.s001.xls]

## Sheet: Ãvaluation du bien-Ãªtre duran
id	lastpage	startlanguage	sexe	enceinte	trimestre	age	marital	france	pays	modevie	enfantstotal	ageenfant[SQ001]	ageenfant[SQ002]	animal	travail[1]	travail[2]	travail[3]	travail[4]	travail[5]	travail[6]	travail[7]	categorie	profdesante	niveau	WEMWBStableau[SQ001]	WEMWBStableau[SQ002]	WEMWBStableau[SQ003]	WEMWBStableau[SQ004]	WEMWBStableau[SQ005]	WEMWBStableau[SQ006]	WEMWBStableau[SQ007]	WEMWBStableau[SQ008]	WEMWBStableau[SQ009]	WEMWBStableau[SQ010]	WEMWBStableau[SQ011]	WEMWBStableau[SQ012]	WEMWBStableau[SQ013]	WEMWBStableau[SQ014]	stress[SQ001]	stress[SQ002]	stress[SQ003]	stressaccou[SQ001]	stressaccou[SQ002]	stressaccou[SQ003]	debuthospit	ALD	psy	addictopsy[SQ001]	addictopsy[SQ002]
14	6	fr	2	2		51	1	0	Suisse	1	1	23	23	1	0	0	0	0	0	1	0	7		3	A2	A3	A3	A4	A2	A3	A3	A3	A3	A2	A2	A3	A3	A3	9	9	9				2	1	A1	A1	A1
15	6	fr	2	2		25	1	1		2	0			1	1	0	0	0	0	0	0	7		7	A3	A3	A4	A4	A3	A4	A4	A3	A4	A3	A4	A4	A4	A4	7	8	8				2	0	A3
17	6	fr	2	2		28	2	1		2	0			1	1	0	0	0	0	0	0	9	6	8	A4	A4	A4	A4	A4	A5	A5	A4	A4	A5	A5	A5	A4	A4	3	3	3				2	0	A2	A3	A2
18	6	fr	2	2		26	1	1		3	0			1	1	0	0	1	0	0	0	9	6	7	A4	A4	A3	A3	A3	A3	A3	A3	A4	A3	A3	A3	A3	A4	7	8	8				2	0	A1	A1	A2
20	6	fr	2	2		31	2	1		1	0			0	1	0	0	0	0	0	0	9	13	7	A3	A3	A3	A4	A2	A4	A4	A3	A3	A3	A5	A4	A3	A1	8	5	6				2	0	A3
21	6	fr	2	2		35	2	1		2	0			0	0	1	0	0	0	0	0	3		8	A1	A2	A1	A3	A2	A2	A1	A1	A1	A1	A2	A2	A2	A1	9	11	11				2	1	A1	A1	A2
26	6	fr	2	2		32	2	1		3	1	0	0	1	1	0	0	0	0	0	0	9	7	8	A3	A4	A3	A5	A3	A4	A4	A3	A4	A2	A4	A3	A2	A3	5	7	6				1	0	A3
27	6	fr	2	2		24	1	1		4	0			1	0	0	1	0	0	0	0	5		6	A2	A3	A3	A4	A3	A2	A3	A2	A4	A3	A3	A2	A5	A3	1	7	9				2	0	A2	A2	A2
28	6	fr	2	2		24	1	1		2	0			0	0	1	0	0	0	0	0	7		7	A2	A2	A5	A5	A3	A4	A3	A3	A2	A2	A2	A5	A4	A4	5	3	4				2	0	A3
29	6	fr	2	2		23	2	1		2	0			0	1	0	0	0	0	0	0	5		6	A4	A3	A4	A5	A4	A3	A4	A3	A4	A3	A4	A4	A4	A4	3	9	6				2	0	A3
30	6	fr	2	2		47	1	1		0	0			1	1	0	0	0	0	0	0	7		7	A3	A3	A3	A3	A2	A2	A4	A4	A3	A2	A3	A2	A2	A2	10	4	9				2	0	A1	A1	A1
31	6	fr	1			30	1	1		1	0			0	1	0	0	0	0	0	0	9	13	6	A3	A4	A4	A3	A3	A4	A4	A3	A3	A2	A4	A4	A4	A3	9	4	6				2	1	A1	A1	A1
32	6	fr	2	2		25	1	1		1	0			0	1	0	0	0	0	0	0	10		6	A2	A3	A3	A5	A5	A4	A4	A4	A4	A4	A5	A5	A5	A5	8	5	6				2	0	A3
36	6	fr	2	2		27	1	1		1	0			0	1	0	0	0	0	0	0	9	13	7	A4	A2	A4	A3	A4	A4	A3	A4	A2	A4	A4	A4	A5	A3	9	4	4				2	0	A3
37	6	fr	2	2		28	2	1		1	0			0	1	0	0	0	0	0	0	9	13	8	A4	A1	A4	A4	A3	A4	A4	A3	A4	A4	A4	A3	A3	A3	8	7	7				2	0	A3
41	6	fr	2	1	0	28	2	1		3	1	2	2	0	1	0	0	0	0	0	0	9	6	8	A4	A3	A3	A4	A2	A2	A3	A2	A4	A3	A4	A3	A2	A3	7	7	7				2	0	A3
42	6	fr	2	2		31	2	1		2	0			0	1	0	0	0	0	0	0	9	13	7	A5	A4	A4	A4	A4	A4	A4	A4	A4	A4	A5	A5	A5	A4	7	1	6				2	0	A3
44	6	fr	2	2		25	2	1		2	0			0	1	0	0	0	0	0	0	5		7	A3	A4	A4	A4	A5	A4	A4	A4	A4	A4	A4	A4	A4	A4	4	2	2				2	0	A3
45	6	fr	2	2		30	2	1		2	0			1	1	0	0	0	0	0	0	3		8	A4	A3	A4	A4	A4	A4	A5	A4	A3	A4	A5	A5	A4	A4	4	3	3				2	0	A3
50	6	fr	2	1	1	31	2	1		4	2	5	7	0	1	0	0	0	0	0	0	3		5	A2	A4	A2	A3	A1	A3	A2	A3	A4	A2	A2	A4	A1	A2	1	8	8	8	8	8	2	0	A3
51	6	fr	1			29	2	1		0	0			0	1	0	0	0	0	0	0	9	6	7	A3	A2	A2	A3	A2	A3	A2	A2	A3	A2	A3	A4	A2	A2	9	9	9				2	0	A2	A2	A2
52	6	fr	2	2		49	1	1		0	0			0	1	0	0	0	0	0	0	5		4	A3	A1	A2	A5	A5	A4	A4	A4	A4	A2	A5	A2	A2	A2	10	8	8				2	1	A1	A3	A1
53	6	fr	2	2		25	2	1		1	0			1	1	1	0	0	0	0	0	9	13	7	A4	A3	A4	A4	A4	A4	A4	A4	A4	A4	A4	A4	A4	A4	7	8	7				2	0	A3
54	6	fr	2	2		24	2	1		2	0			0	1	0	0	0	0	0	0	10		6	A4	A3	A3	A5	A3	A2	A3	A4	A5	A4	A4	A5	A3	A4	3	6	5				2	0	A3
55	6	fr	2	2		28	1	1		0	0			1	1	0	0	0	0	0	0	9	13	8	A2	A3	A4	A4	A3	A5	A4	A4	A4	A3	A5	A4	A5	A3	8	8	8				2	1	A1	A1	A1
56	6	fr	2	2		70	2	1		2	4	35	44	0	0	0	0	0	0	0	1	7		7	A3	A3	A3	A4	A3	A5	A5	A5	A5	A4	A5	A5	A3	A3	1	4	4				2	0	A2	A2	A2
57	6	fr	1			26	1	1		4	0			0	1	0	0	0	0	0	0	3		7	A3	A2	A3	A4	A4	A4	A4	A4	A4	A3	A4	A4	A4	A4	4	7	7				2	0	A2	A2	A2
58	6	fr	2	2		27	1	1		1	0			0	1	0	0	0	0	0	0	9	13	7	A5	A4	A4	A4	A5	A5	A5	A4	A5	A4	A5	A5	A5	A4	3	4	3				2	0	A3
60	6	fr	2	2		37	1	1		1	0			0	1	0	0	0	0	0	0	9	13	4	A4	A2	A3	A5	A2	A3	A4	A3	A4	A4	A4	A4	A4	A3	8	9	9				2	1	A1	A2	A1
62	6	fr	2	2		33	2	1		2	0			1	1	0	0	0	0	0	0	10		7	A4	A3	A3	A4	A4	A3	A4	A2	A3	A3	A4	A2	A3	A3	5	4	4				2	0	A1	A2	A1
63	6	fr	2	2		41	1	1		3	0			0	1	0	0	0	0	0	0	7		4	A1	A1	A1	A3	A1	A3	A1	A3	A3	A1	A3	A4	A4	A3	11	11	11				2	1	A1	A1	A1
64	6	fr	2	2		23	1	1		2	0			0	0	0	0	1	0	0	0	8		6	A5	A3	A3	A4	A5	A5	A5	A4	A3	A5	A5	A5	A4	A4	10	3	6				2	0	A3
65	6	fr	2	2		39	2	1		4	2	2	7	0	1	0	0	0	0	0	0	9	7	8	A3	A4	A2	A4	A3	A4	A4	A3	A4	A3	A4	A4	A2	A2	9	7	8				2	0	A3
67	6	fr	2	2		40	2	1		1	0			0	1	0	0	0	0	0	0	9	3	6	A4	A3	A3	A5	A4	A4	A4	A4	A4	A4	A4	A4	A4	A3	8	8	6				2	0	A3
69	6	fr	2	2		39	2	1		2	0			1	1	0	0	0	0	0	0	3		7	A2	A3	A2	A4	A4	A3	A3	A3	A2	A2	A3	A3	A2	A2	6	9	8				2	0	A3
72	6	fr	2	2		29	1	1		0	0			0	1	0	0	0	0	0	0	9	7	8	A4	A4	A3	A5	A3	A4	A3	A3	A2	A2	A4	A3	A2	A3	9	7	8				2	0	A3
74	6	fr	2	2		45	3	1		2	1	15	15	1	0	1	0	0	0	0	0	3		8	A4	A4	A4	A4	A4	A4	A4	A4	A4	A4	A5	A5	A4	A4	5	6	5				2	0	A3
75	6	fr	2	2		25	1	1		1	0			0	1	0	0	0	0	0	0	5		7	A2	A2	A3	A2	A3	A3	A3	A2	A3	A2	A4	A3	A3	A3	5	8	8				2	0	A1	A2	A1
77	6	fr	1			33	2	1		2	0			1	0	0	0	1	0	0	0	8		7	A2	A1	A3	A4	A2	A3	A5	A3	A3	A2	A5	A5	A5	A2	5	3	4				2	0	A1	A2	A2
78	6	fr	2	2		28	2	1		2	0			1	0	0	0	1	1	0	0	3		8	A2	A2	A3	A2	A1	A4	A3	A1	A2	A3	A4	A2	A3	A3	8	7	8				2	1	A1	A1	A1
91	6	fr	1			28	1	1		1	0			0	1	0	0	0	0	0	0	3		7	A2	A2	A3	A3	A2	A3	A3	A2	A3	A3	A4	A3	A2	A2	5	2	3				1	0	A3
81	6	fr	2	2		55	2	1		2	2	28	32	0	1	0	0	0	0	0	0	9	13	3	A4	A3	A3	A4	A3	A4	A5	A3	A4	A3	A5	A5	A3	A3	2	6	4				2	0	A3
82	6	fr	2	2		53	2	1		3	2	13	30	1	1	0	0	0	0	0	0	5		4	A3	A4	A3	A2	A2	A4	A4	A4	A3	A3	A4	A4	A2	A3	6	9	9				2	0	A3
84	6	fr	2	2		57	3	1		1	2	29	34	1	0	0	0	0	0	1	0	10		3	A3	A5	A5	A5	A5	A5	A5	A5	A5	A5	A5	A5	A5	A3	1	5	5				2	1	A3
85	6	fr	2	2		56	3	1		4	3	19	28	0	1	0	0	0	0	0	0	9	13	6	A3	A2	A3	A5	A4	A4	A4	A4	A4	A4	A4	A4	A3	A3	5	6	6				2	0	A3
87	6	fr	1			45	2	1		2	0			1	1	0	0	1	0	0	0	8		4	A4	A4	A4	A4	A4	A4	A4	A3	A4	A3	A4	A4	A5	A3	6	4	4				2	0	A2	A2	A3
88	6	fr	2	1	1	28	2	1		2	0			0	1	0	0	0	0	0	0	5		6	A3	A1	A3	A4	A2	A2	A3	A4	A4	A2	A3	A5	A4	A3	1	10	7	1	11	7	2	0	A3
92	6	fr	2	2		25	2	1		1	0			0	1	0	0	0	0	0	0	3		8	A4	A2	A3	A4	A4	A4	A4	A4	A4	A4	A5	A5	A4	A3	4	5	4				2	0	A3
93	6	fr	2	2		37	2	1		2	0			0	1	0	0	0	0	0	0	3		7	A4	A4	A3	A4	A4	A4	A4	A4	A4	A4	A5	A5	A4	A3	7	6	7				2	0	A3
94	6	fr	2	2		34	2	1		3	1	4	4	1	1	0	0	0	0	0	0	4		6	A4	A2	A4	A2	A4	A4	A4	A4	A1	A4	A5	A4	A4	A4	5	1	3				2	1	A3
95	6	fr	2	2		29	2	1		2	0			1	1	1	0	1	0	0	0	9	6	8	A5	A4	A3	A4	A4	A4	A4	A3	A3	A2	A4	A3	A4	A3	6	8	7				2	1	A1	A1	A2
96	6	fr	1			22	2	1		1	0			0	0	0	0	1	0	0	0	8		7	A2	A1	A2	A1	A3	A2	A2	A1	A1	A1	A4	A2	A2	A2	1	3	1				2	0	A2	A2	A2
98	6	fr	1			28	1	1		1	0			0	1	0	0	0	0	0	0	9	6	7	A4	A4	A4	A3	A4	A3	A4	A4	A4	A4	A4	A4	A3	A3	6	6	6				2	0	A3
99	6	fr	2	2		72	3	1		1	2	42	50	0	0	0	0	0	0	0	1	4		4	A4	A2	A3	A4	A4	A5	A5	A5	A3	A4	A5	A3	A4	A4	4	4	4				2	0	A3
101	6	fr	2	2		55	2	1		4	2	20	23	1	1	0	0	0	0	0	0	9	7	8	A3	A4	A4	A5	A1	A5	A5	A4	A5	A3	A4	A4	A4	A3	2	6	4				2	1	A3
103	6	fr	2	2		46	2	1		5	3	17	21	1	1	0	0	0	0	0	0	7		4	A4	A5	A3	A5	A4	A3	A5	A4	A5	A4	A5	A5	A3	A4	5	5	5				2	0	A3
104	6	fr	2	2		37	2	1		2	0			1	1	0	0	0	0	0	0	9	13	7	A3	A2	A3	A5	A3	A5	A4	A4	A4	A2	A4	A5	A3	A2	3	5	4				2	0	A3
105	6	fr	2	2		23	1	1		2	0			0	1	0	0	0	0	0	0	8		7	A3	A2	A3	A4	A4	A3	A4	A4	A4	A3	A4	A4	A3	A4	2	7	7				2	0	A3
106	6	fr	2	2		31	2	1		2	0			0	1	0	0	0	0	0	0	3		7	A3	A3	A3	A5	A5	A4	A3	A3	A4	A2	A4	A4	A4	A3	7	7	7				2	0	A3
107	6	fr	2	2		55	2	1		2	2	28	31	1	1	0	0	0	0	0	0	3		7	A3	A4	A3	A4	A4	A4	A4	A4	A4	A3	A4	A5	A2	A3	5	4	4				2	0	A3
108	6	fr	2	2		25	1	1		2	0			0	0	0	0	1	0	0	0	8		7	A4	A2	A4	A5	A4	A4	A4	A4	A4	A4	A5	A5	A4	A4	9	3	4				2	0	A3
109	6	fr	2	2		55	2	1		2	2	24	28	0	1	0	0	0	0	0	0	5		4	A4	A2	A3	A5	A4	A4	A4	A4	A5	A4	A4	A5	A3	A3	5	4	5				2	0	A3
110	6	fr	2	2		42	2	0	Belgique	5	3	10	15	1	0	1	0	0	0	0	0	9	7	7	A4	A4	A3	A5	A3	A4	A4	A4	A5	A4	A4	A5	A5	A4	8	8	8				2	0	A3
111	6	fr	2	2		41	1	1		2	1	12	12	1	1	0	0	0	0	0	0	5		5	A3	A4	A4	A3	A2	A4	A4	A4	A3	A3	A5	A3	A3	A2	9	9	9				2	0	A3
112	6	fr	2	2		45	2	1		2	1	18	18	1	1	0	0	0	0	0	0	3		7	A3	A3	A2	A4	A3	A3	A3	A4	A5	A2	A5	A4	A3	A3	3	10	8				2	0	A3
113	6	fr	1			60	3	1		2	6	22	41	0	1	0	0	0	0	0	0	7		7	A4	A4	A3	A5	A4	A4	A3	A4	A4	A3	A4	A4	A4	A4	6	4	5				2	1	A3
115	6	fr	2	2		50	2	1		3	2	16	21	0	1	0	0	0	0	0	0	9	7	8	A4	A4	A3	A5	A4	A5	A5	A4	A5	A3	A5	A5	A3	A3	9	7	8				2	0	A3
116	6	fr	1			42	3	1		3	2	9	12	0	1	0	0	0	0	0	0	3		7	A4	A4	A4	A4	A4	A4	A4	A4	A4	A4	A5	A4	A4	A4	9	8	9				2	0	A3
118	6	fr	2	2		42	1	1		1	0			0	1	0	0	0	0	0	0	3		8	A3	A3	A2	A4	A5	A4	A3	A4	A4	A3	A4	A4	A3	A3	8	8	8				2	0	A3
119	6	fr	2	2		24	2	1		2	0			1	1	0	0	1	0	0	0	4		6	A2	A2	A3	A4	A4	A4	A4	A2	A4	A2	A5	A5	A4	A3	3	4	3				2	0	A3
121	6	fr	1			29	1	1		2	0			0	1	0	0	0	0	0	0	5		4	A3	A2	A4	A4	A2	A4	A5	A4	A3	A3	A5	A3	A4	A4	4	4	4				2	0	A3
123	6	fr	2	2		55	1	1		1	0			1	1	0	0	0	0	0	0	3		7	A2	A3	A3	A3	A4	A5	A4	A4	A3	A2	A5	A2	A4	A4	6	8	7				2	1	A1	A1	A2
124	6	fr	2	2		24	2	1		2	0			1	1	0	0	0	0	0	0	9	3	6	A4	A4	A4	A2	A2	A4	A4	A3	A1	A4	A4	A4	A4	A3	6	2	3				2	1	A2	A3	A2
125	6	fr	2	2		43	2	1		4	2	13	16	0	0	1	0	0	0	0	0	9	13	7	A3	A3	A3	A3	A4	A4	A4	A4	A3	A3	A4	A4	A4	A3	7	10	8				2	0	A2	A1	A3
126	6	fr	2	2		19	2	1		2	0			0	0	0	0	0	1	0	0	8		4	A2	A2	A3	A2	A2	A4	A2	A1	A3	A2	A2	A2	A4	A3	1	7	7				2	1	A1	A2	A3
127	6	fr	2	1	0	34	2	1		2	0			1	1	0	0	0	0	0	0	9	3	6	A3	A2	A2	A4	A4	A3	A4	A4	A3	A3	A4	A4	A4	A3	9	9	9				2	0	A3
128	6	fr	1			42	2	1		4	2	5	7	0	0	0	1	0	0	0	0	3		8	A3	A3	A2	A2	A3	A3	A2	A2	A3	A3	A4	A3	A3	A3	7	8	8				2	0	A3
129	6	fr	2	2		46	1	0	Suisse	1	0			1	1	0	0	0	0	0	0	3		7	A2	A4	A1	A2	A2	A3	A2	A1	A2	A2	A3	A2	A1	A1	4	9	7				2	1	A1	A2	A1
130	6	fr	2	2		30	2	1		2	0			0	1	0	0	1	0	0	0	8		7	A4	A4	A4	A4	A4	A4	A5	A4	A4	A4	A5	A5	A5	A5	3	2	3				2	0	A3
131	6	fr	2	2		46	2	1		3	1	18	18	0	1	0	0	0	0	0	0	10		7	A3	A4	A3	A4	A3	A4	A4	A3	A4	A3	A4	A4	A4	A3	9	5	7				2	0	A2	A3	A2
132	6	fr	2	2		51	3	1		2	1	23	23	1	1	0	0	0	0	0	0	5		7	A3	A3	A2	A4	A3	A4	A4	A3	A4	A3	A5	A4	A2	A2	7	9	8				2	0	A3
133	6	fr	2	2		24	2	1		1	0			1	1	0	0	0	0	0	0	9	3	6	A3	A1	A3	A3	A2	A4	A3	A2	A2	A2	A4	A3	A4	A3	6	6	6				2	1	A3
134	6	fr	2	2		35	1	1		1	0			1	1	0	0	0	0	0	0	5		7	A2	A1	A3	A4	A4	A4	A5	A4	A4	A2	A5	A4	A3	A3	7	9	8				2	1	A2	A2	A3
137	6	fr	1			42	1	1		40	0			0	1	0	0	0	0	0	0	4		4	A5	A4	A3	A4	A4	A4	A3	A4	A3	A4	A4	A3	A4	A3	7	8	7				2	1	A1	A1	A1
138	6	fr	2	2		28	2	0	Suisse	2	0			1	1	0	0	0	0	0	0	9	13	7	A4	A3	A4	A3	A3	A4	A5	A4	A3	A4	A5	A5	A5	A4	6	4	5				2	0	A1	A1	A3
139	6	fr	1			47	1	1		0	0			0	1	0	0	0	0	0	0	9	13	7	A4	A4	A3	A4	A3	A4	A4	A4	A4	A4	A5	A4	A5	A4	5	7	6				2	0	A3
141	6	fr	2	2		36	1	1		1	0			0	1	0	0	0	0	0	0	9	9	8	A3	A3	A4	A4	A4	A4	A4	A4	A4	A3	A5	A4	A4	A4	2	4	3				2	1	A2	A1	A2
142	6	fr	2	1	0	28	2	1		2	0			1	1	0	0	0	0	0	0	9	6	8	A3	A2	A3	A5	A5	A3	A4	A4	A3	A3	A3	A5	A5	A5	7	5	6				2	0	A3
143	6	fr	2	1	0	29	2	1		2	0			1	1	0	0	0	0	0	0	9	3	6	A4	A4	A2	A4	A3	A4	A3	A4	A4	A3	A4	A4	A4	A4	7	6	7				2	0	A3
144	6	fr	2	2		44	2	1		4	2	9	6	1	1	0	0	0	0	0	0	4		6	A2	A2	A1	A4	A3	A4	A3	A2	A2	A2	A3	A3	A2	A2	1	10	9				2	0	A2	A2	A2
145	6	fr	2	2		26	1	1		2	0			1	0	1	0	0	0	0	0	7		5	A3	A3	A2	A3	A3	A3	A2	A2	A2	A3	A4	A2	A5	A3	6	8	8				2	1	A3
146	6	fr	2	2		37	2	1		2	0			1	1	0	0	0	0	0	0	9	6	8	A2	A3	A2	A4	A4	A4	A4	A3	A4	A3	A4	A4	A5	A2	9	9	9				2	0	A3
148	6	fr	2	2		24	2	1		2	0			0	1	0	0	0	0	0	0	3		7	A4	A2	A4	A4	A3	A4	A4	A4	A3	A4	A4	A5	A3	A4	5	3	4				2	0	A2	A2	A3
149	6	fr	1			29	2	1		2	0			1	1	0	0	0	0	0	0	5		5	A4	A4	A4	A4	A4	A4	A4	A4	A4	A4	A4	A4	A4	A4	8	7	7				2	0	A3
150	6	fr	2	2		22	1	1		1	0			1	0	0	0	1	0	0	0	8		6	A5	A1	A4	A4	A3	A5	A5	A4	A3	A5	A5	A4	A2	A4	10	4	6				2	0	A3
151	6	fr	2	2		45	3	1		5	3	15	21	1	1	0	0	0	0	0	0	9	3	5	A4	A4	A4	A5	A4	A4	A5	A4	A3	A4	A5	A4	A4	A4	8	6	7				2	0	A3
152	6	fr	2	2		69	2	1		2	2	43	39	0	0	0	0	0	0	0	1	4		5	A2	A3	A4	A4	A3	A4	A4	A4	A4	A2	A4	A4	A4	A4	1	1	1				2	0	A3
153	6	fr	1			44	1	1		0	2	14	16	0	1	0	0	0	0	0	0	9	13	6	A4	A4	A4	A4	A4	A3	A3	A3	A4	A4	A4	A3	A4	A4	3	5	5				2	1	A1	A2	A2
155	6	fr	1			35	2	1		3	1	5	5	1	1	0	0	0	0	0	0	3		7	A5	A4	A4	A4	A4	A4	A4	A5	A4	A4	A5	A5	A5	A4	5	4	4				2	0	A3
156	6	fr	2	2		27	2	1		1	0			0	1	0	0	1	0	0	0	3		7	A3	A2	A4	A4	A5	A4	A4	A3	A3	A4	A4	A5	A4	A4	8	9	9				1	1	A2	A2	A3
157	6	fr	2	2		35	1	1		0	0			0	1	0	0	0	0	0	0	3		7	A4	A3	A4	A4	A2	A4	A4	A3	A4	A4	A5	A4	A3	A3	2	1	1				2	0	A3
159	6	fr	2	2		30	1	1		2	0			0	1	0	0	0	0	0	0	3		7	A3	A2	A3	A3	A1	A2	A4	A3	A3	A3	A3	A3	A4	A2	8	6	7				2	0	A3
160	6	fr	2	2		52	1	1		0	0			1	0	1	0	0	0	0	0	7		7	A4	A5	A4	A5	A5	A4	A4	A4	A4	A4	A4	A4	A4	A3	6	8	7				2	0	A2	A1	A2
161	6	fr	2	2		71	2	1		2	2	45	47	1	0	0	0	0	0	0	1	7		5	A4	A4	A3	A4	A4	A4	A4	A3	A4	A4	A4	A3	A4	A4	6	8	7				2	0	A2	A2	A3
162	6	fr	2	2		40	1	1		5	0			0	1	0	0	0	0	0	0	3		6	A3	A2	A3	A4	A3	A3	A4	A4	A5	A3	A4	A5	A3	A3	3	4	4				2	0	A3
163	6	fr	2	2		38	1	1		1	0			0	1	0	0	0	0	0	0	4		6	A2	A4	A2	A3	A2	A5	A4	A4	A2	A3	A5	A2	A3	A3	1	6	6				2	0	A3
164	6	fr	3			23	1	1		4	0			1	0	0	0	0	1	0	0	7		1	A2	A2	A3	A5	A3	A2	A1	A4	A2	A1	A3	A3	A4	A2	9	8	10				2	1	A2	A2	A2
165	6	fr	2	2		39	1	1		1	0			0	1	0	0	0	0	0	0	9	7	8	A4	A5	A4	A5	A4	A5	A5	A5	A5	A5	A5	A5	A5	A4	3	3	3				2	0	A3
168	6	fr	2	2		35	2	1		2	0			1	0	0	0	1	0	0	0	2		5	A4	A2	A5	A4	A3	A5	A5	A5	A5	A5	A5	A5	A4	A4	1	1	1				2	0	A2	A2	A2
170	6	fr	2	2		26	2	1		2	0			0	1	0	0	0	0	0	0	9	6	7	A4	A4	A4	A4	A3	A4	A4	A4	A3	A4	A4	A3	A2	A4	7	4	6				2	0	A3
171	6	fr	1			38	2	1		3	1	8	8	0	1	0	0	0	0	0	0	3		6	A3	A3	A3	A3	A3	A3	A3	A2	A3	A3	A3	A2	A3	A3	9	7	8				2	0	A2	A2	A3
172	6	fr	2	2		52	3	1		4	3	12	18	1	1	0	0	0	0	0	0	3		8	A2	A4	A1	A4	A3	A4	A4	A3	A4	A3	A5	A5	A5	A2	11	11	11				2	0	A3
174	6	fr	2	2		38	1	1		1	0			0	1	0	0	0	0	0	0	3		8	A2	A2	A2	A4	A3	A4	A3	A3	A2	A2	A4	A4	A2	A2	8	9	9				2	0	A2	A3	A2
175	6	fr	1			24	1	1		2	0			0	0	0	0	1	0	0	0	8		7	A3	A2	A3	A3	A4	A2	A2	A2	A2	A1	A4	A4	A4	A3	10	10	9				2	0	A3
176	6	fr	2	2		27	1	1		2	0			1	0	0	0	1	0	0	0	8		6	A4	A2	A3	A5	A4	A2	A2	A2	A3	A2	A2	A3	A2	A4	10	9	9				2	1	A3
177	6	fr	2	2		30	1	1		3	0			1	0	1	0	0	0	0	0	9	8	8	A4	A5	A5	A5	A4	A3	A5	A5	A2	A3	A5	A3	A5	A2	11	4	9				2	0	A3
179	6	fr	2	2		25	1	1		1	0			0	0	0	1	0	0	0	0	7		7	A4	A3	A2	A2	A4	A4	A4	A4	A3	A3	A3	A4	A3	A3	1	7	6				2	1	A3
181	6	fr	2	2		50	1	1		1	0			0	1	0	0	0	0	0	0	5		7	A3	A3	A2	A4	A3	A4	A4	A3	A4	A3	A4	A3	A3	A3	11	9	9				2	1	A3
182	6	fr	2	2		64	1	1		1	0			1	0	0	0	0	0	0	1	7		4	A4	A3	A3	A4	A1	A3	A5	A3	A3	A4	A4	A2	A2	A2	1	7	7				2	0	A1	A3	A1
185	6	fr	1			47	2	1		3	1	3	3	1	1	0	0	0	0	0	0	3		7	A2	A4	A3	A3	A2	A3	A4	A4	A4	A3	A5	A5	A2	A2	9	10	11				2	0	A3
186	6	fr	1			34	1	1		1	0			1	1	0	0	0	0	0	0	3		7	A2	A2	A3	A4	A3	A4	A4	A4	A4	A2	A5	A4	A5	A2	7	10	10				2	0	A3
188	6	fr	2	2		42	1	1		1	0			0	1	0	0	0	0	0	0	4		7	A2	A4	A4	A1	A3	A4	A5	A2	A1	A3	A5	A1	A2	A3	9	11	9				2	1	A2	A3	A2
189	6	fr	2	2		54	3	1		3	2	20	22	1	0	0	0	0	0	1	0	7		4	A4	A4	A3	A5	A4	A4	A4	A1	A5	A3	A5	A3	A5	A3	1	10	10				2	1	A1	A2	A1
190	6	fr	2	2		56	3	1		3	3	18	20	1	1	0	0	0	0	0	0	3		7	A1	A1	A1	A3	A3	A4	A4	A1	A1	A1	A5	A3	A4	A2	1	10	10				2	1	A1	A1	A1
191	6	fr	2	2		44	3	1		3	2	11	18	1	1	0	0	0	0	0	0	3		7	A4	A4	A3	A4	A3	A4	A3	A3	A3	A3	A3	A3	A3	A3	8	8	8				2	0	A1	A1	A2
192	6	fr	2	2		26	2	1		2	0			0	1	0	0	0	0	0	0	3		7	A2	A3	A2	A5	A4	A3	A3	A2	A2	A2	A3	A4	A2	A3	11	8	10				2	0	A2	A2	A2
193	6	fr	1			25	1	1		3	0			1	1	0	0	0	0	0	0	5		4	A3	A3	A3	A4	A4	A4	A3	A4	A4	A4	A3	A4	A4	A4	5	7	6				2	0	A3
194	6	fr	1			31	1	1		1	0			0	0	0	1	1	0	0	0	3		7	A4	A4	A4	A5	A4	A4	A4	A4	A4	A4	A5	A4	A5	A4	1	4	4				2	0	A3
195	6	fr	2	2		41	3	1		3	2	5	9	0	1	0	0	0	0	0	0	9	13	8	A4	A1	A3	A4	A4	A4	A4	A3	A4	A4	A4	A4	A4	A3	1	5	3				2	0	A3
196	6	fr	2	2		29	1	1		1	1	3	3	0	1	0	0	0	0	0	0	3		6	A4	A4	A3	A4	A5	A5	A4	A4	A3	A4	A5	A3	A4	A4	10	5	7				2	0	A3
198	6	fr	2	2		32	2	1		1	0			1	0	1	0	0	0	0	0	9	13	8	A2	A5	A2	A3	A5	A2	A3	A2	A2	A2	A4	A4	A3	A2	11	10	10				2	0	A1	A1	A1
199	6	fr	2	2		60	3	0	Suisse	2	5	25	32	1	0	1	0	0	0	0	0	3		7	A1	A1	A1	A5	A3	A5	A5	A2	A5	A3	A4	A1	A1	A1	9	11	9				2	0	A1	A3	A2
200	6	fr	2	2		43	3	1		2	1	14	0	1	0	0	0	0	1	0	0	5		6	A4	A3	A3	A4	A4	A4	A4	A4	A4	A4	A4	A4	A3	A4	6	7	7				2	1	A2	A3	A1
201	6	fr	2	2		18	1	1		1	0			1	0	0	0	1	0	0	0	8		6	A4	A2	A3	A4	A5	A3	A3	A2	A3	A3	A3	A2	A5	A3	6	10	7				2	0	A2	A2	A3
202	6	fr	1			32	2	1		3	1	5	5	1	1	0	0	0	0	0	0	5		3	A2	A2	A2	A2	A5	A3	A3	A4	A4	A3	A4	A5	A3	A3	10	9	9				2	1	A3
203	6	fr	2	2		28	1	1		3	0			0	1	0	0	0	0	0	0	5		8	A3	A1	A2	A5	A4	A4	A2	A3	A4	A2	A5	A4	A4	A3	9	9	9				2	0	A1	A1	A3
204	6	fr	2	2		50	2	1		3	2	20	23	1	0	1	0	0	0	0	0	3		7	A4	A4	A3	A4	A4	A3	A4	A4	A4	A4	A5	A4	A4	A4	8	4	4				2	0	A3
205	6	fr	2	2		24	2	1		2	0			1	1	0	0	0	0	0	0	9	13	4	A4	A4	A1	A4	A5	A3	A4	A1	A5	A2	A4	A5	A2	A4	11	11	11				2	1	A2	A2	A2
208	6	fr	1			42	2	1		3	1	5	5	1	1	0	0	0	0	0	0	5		5	A2	A4	A1	A4	A3	A4	A3	A2	A3	A1	A4	A3	A2	A3	1	9	8				2	0	A3
210	6	fr	1			60	2	1		4	2	10	14	1	1	0	0	0	0	0	0	3		7	A4	A4	A4	A4	A4	A4	A4	A4	A4	A4	A4	A4	A4	A4	4	6	5				2	0	A3
211	6	fr	2	2		24	2	1		2	0			1	0	0	1	0	0	0	0	10		6	A3	A2	A4	A4	A3	A3	A4	A3	A4	A3	A3	A3	A4	A4	1	5	5				2	0	A1	A1	A1
212	6	fr	2	2		43	2	1		3	1	11	11	1	0	1	0	0	0	0	0	2		8	A4	A4	A4	A3	A4	A4	A4	A4	A4	A4	A4	A4	A4	A4	3	3	3				2	0	A3
214	6	fr	2	2		65	2	1		2	2	25	27	0	0	0	0	0	0	0	1	9	7	8	A5	A5	A4	A5	A5	A4	A5	A4	A4	A4	A5	A3	A5	A4	4	5	3				2	0	A3
215	6	fr	2	2		47	2	1		1	0			1	1	0	0	0	0	0	0	3		6	A3	A4	A2	A4	A1	A3	A2	A1	A4	A2	A3	A4	A2	A2	7	9	8				2	0	A1	A2	A1
216	6	fr	2	2		27	1	1		2	0			0	1	0	0	0	0	0	0	5		6	A2	A1	A1	A2	A1	A1	A3	A1	A1	A1	A3	A3	A1	A2	11	5	8				2	1	A3
218	6	fr	2	2		27	2	1		4	2	1	4	0	0	0	0	1	0	0	0	8		6	A4	A2	A2	A2	A2	A2	A2	A2	A2	A2	A2	A2	A2	A2	1	8	9				2	1	A1	A2	A2
221	6	fr	2	2		36	2	1		5	3	11	3	1	0	0	0	0	1	0	0	7		4	A3	A2	A3	A4	A4	A3	A4	A3	A4	A3	A4	A3	A4	A3	6	8	9				2	1	A3
222	6	fr	2	2		34	2	1		4	2	9	5	0	1	0	0	0	0	0	0	9	13	5	A4	A3	A2	A4	A4	A4	A4	A4	A4	A3	A4	A3	A5	A4	8	7	8				2	0	A3
223	6	fr	2	2		27	1	1		1	0			1	1	0	0	0	0	0	0	9	6	8	A4	A2	A3	A4	A3	A2	A2	A2	A3	A2	A2	A2	A2	A2	1	8	8				2	0	A2	A2	A3
224	6	fr	2	2		39	2	1		3	1	6	6	1	1	0	0	0	0	0	0	4		7	A3	A2	A2	A4	A3	A3	A2	A2	A3	A2	A4	A3	A2	A3	3	8	8				2	1	A2	A2	A2
225	6	fr	2	2		39	2	1		4	2	5	8	0	0	1	0	0	0	0	0	9	8	8	A4	A4	A4	A4	A4	A4	A4	A3	A4	A4	A4	A4	A3	A4	4	2	3				2	0	A3
227	6	fr	2	2		59	2	1		1	3	32	36	0	1	0	0	0	0	0	0	9	13	8	A5	A3	A4	A4	A4	A4	A4	A5	A4	A4	A4	A5	A4	A4	8	7	7				2	0	A3
228	6	fr	2	2		42	2	1		5	3	3	9	1	1	0	0	0	0	0	0	9	13	8	A4	A4	A4	A5	A4	A3	A4	A3	A5	A3	A5	A5	A5	A4	2	3	3				2	0	A3
231	6	fr	2	2		44	2	1		4	2	9	12	1	1	0	0	0	0	0	0	3		7	A5	A4	A2	A4	A2	A3	A3	A3	A3	A3	A4	A2	A2	A3	10	6	7				2	0	A3
232	6	fr	2	2		30	2	1		3	1	5	5	1	1	0	0	0	0	0	0	9	13	7	A4	A4	A4	A5	A4	A3	A5	A4	A5	A4	A4	A4	A4	A4	3	6	6				2	0	A3
233	6	fr	2	2		48	2	1		5	3	10	17	1	1	0	0	0	0	0	0	3		7	A3	A3	A3	A4	A3	A4	A4	A3	A4	A3	A4	A4	A4	A3	5	10	9				2	0	A3
234	6	fr	2	2		49	2	1		3	1	17	17	1	0	1	0	0	0	0	0	3		7	A3	A3	A4	A5	A3	A5	A5	A4	A4	A4	A5	A4	A5	A3	4	8	7				2	0	A3
235	6	fr	2	2		21	1	1		1	0			0	0	0	0	1	0	0	0	8		5	A2	A2	A3	A5	A3	A4	A4	A4	A4	A1	A5	A4	A4	A3	5	11	8				2	0	A2	A2	A2
236	6	fr	2	2		44	2	1		2	1	22	0	1	0	0	1	0	0	0	0	5		6	A3	A2	A1	A3	A2	A1	A2	A1	A1	A1	A1	A3	A2	A2	11	11	11				2	1	A1	A1	A1
240	6	fr	2	1	1	29	2	1		2	0			1	1	0	0	0	0	0	0	9	3	6	A2	A3	A2	A4	A2	A2	A4	A3	A2	A2	A4	A4	A5	A2	3	10	10	9	11	10	2	0	A2	A2	A3
242	6	fr	1			27	2	1		2	0			1	0	0	0	0	1	0	0	5		4	A1	A2	A1	A1	A1	A1	A1	A1	A1	A1	A1	A2	A2	A1	11	10	11				2	0	A2	A2	A3
244	6	fr	2	2		32	1	1		1	0			1	1	0	0	0	0	0	0	9	3	6	A3	A3	A3	A4	A3	A2	A2	A2	A3	A3	A3	A3	A2	A2	8	9	8				2	0	A3
245	6	fr	2	2		39	2	1		4	2	6	10	0	1	0	0	0	0	0	0	3		7	A3	A3	A3	A4	A4	A4	A3	A5	A5	A4	A5	A4	A4	A3	4	5	4				2	0	A3
246	6	fr	2	2		37	2	1		3	1	1	1	1	0	1	0	0	0	0	0	3		7	A3	A3	A3	A3	A2	A4	A5	A5	A3	A2	A4	A2	A2	A2	7	3	5				2	0	A3
247	6	fr	2	2		62	2	1		2	2	26	32	1	1	0	0	0	0	0	0	4		7	A2	A1	A2	A3	A3	A3	A3	A3	A3	A1	A5	A2	A2	A1	8	8	8				2	1	A3
249	6	fr	2	2		46	3	1		2	1	13	13	0	1	0	0	0	0	0	0	5		7	A3	A3	A2	A4	A3	A3	A4	A2	A4	A3	A4	A4	A3	A3	1	9	9				2	0	A2	A2	A3
250	6	fr	2	2		39	2	1		2	0			1	1	0	0	1	0	0	0	5		7	A4	A1	A4	A4	A3	A4	A4	A3	A2	A4	A5	A2	A3	A3	8	5	6				2	0	A3
253	6	fr	1			51	1	1		1	0			0	1	0	0	0	0	0	0	4		5	A4	A3	A4	A4	A4	A4	A4	A3	A3	A4	A4	A3	A5	A4	7	7	7				2	1	A3
255	6	fr	2	2		34	2	1		2	0			0	0	0	1	0	0	0	0	4		7	A5	A3	A3	A4	A4	A4	A4	A3	A4	A4	A5	A4	A3	A3	1	6	6				2	1	A1	A2	A1
256	6	fr	2	1	0	34	2	1		3	2	3	15	0	1	0	0	0	0	0	0	3		7	A3	A2	A3	A4	A3	A3	A3	A4	A3	A3	A4	A4	A4	A4	7	7	7				2	0	A3
292	6	fr	3			34	1	1		3	0			1	0	1	0	0	0	0	0	3		8	A3	A4	A3	A2	A5	A5	A5	A3	A2	A4	A5	A2	A5	A4	5	9	7				2	1	A1	A2	A1
259	6	fr	2	2		51	2	1		5	3	11	16	0	1	0	0	0	0	0	0	9	13	8	A4	A4	A2	A5	A5	A5	A5	A5	A5	A4	A5	A5	A5	A3	6	10	9				2	0	A3
260	6	fr	2	2		47	3	1		2	1	0	18	1	1	0	0	0	0	0	0	9	13	5	A5	A4	A3	A3	A3	A4	A4	A4	A4	A4	A4	A4	A4	A4	8	2	5				2	0	A2	A2	A2
263	6	fr	2	2		2	1	1		2	0			0	0	0	0	1	0	0	0	8		7	A4	A2	A3	A4	A4	A3	A4	A2	A4	A4	A4	A3	A4	A4	5	7	7				2	0	A3
264	6	fr	2	3		38	2	0	Belgique	2	0			0	1	0	0	0	0	0	0	3		7	A2	A2	A2	A4	A2	A4	A3	A3	A4	A2	A3	A4	A2	A2	6	8	7				2	0	A2	A2	A3
269	6	fr	2	2		60	2	1		2	2	27	30	0	1	0	0	0	0	0	0	4		6	A4	A5	A4	A4	A4	A4	A4	A4	A4	A4	A3	A4	A5	A4	6	6	6				2	0	A3
270	6	fr	1			38	1	1		1	0			0	1	0	0	0	0	0	0	3		8	A4	A4	A4	A4	A5	A4	A4	A4	A4	A4	A5	A5	A4	A3	4	2	3				2	0	A3
271	6	fr	2	2		42	2	1		4	2	9	13	1	1	0	0	0	0	0	0	3		7	A3	A3	A2	A3	A2	A4	A4	A3	A3	A3	A4	A4	A2	A2	3	5	4				2	0	A3
272	6	fr	2	2		33	1	1		1	0			1	0	1	0	0	0	0	0	3		8	A3	A3	A3	A4	A3	A4	A5	A4	A3	A3	A5	A4	A4	A3	7	5	5				2	0	A2	A1	A2
273	6	fr	2	2		26	2	1		2	0			1	1	0	0	0	0	0	0	9	1	4	A4	A4	A3	A4	A2	A4	A3	A4	A3	A3	A3	A5	A3	A3	10	9	9				2	0	A3
274	6	fr	2	1	1	36	2	1		5	3	2	8	1	1	0	0	0	0	0	0	9	7	8	A5	A4	A4	A3	A3	A4	A5	A5	A5	A4	A5	A5	A4	A4	2	2	2	3	3	3	2	0	A3
275	6	fr	1			25	2	0	Canada	2	0			0	0	0	0	1	0	0	0	8		8	A3	A4	A4	A3	A3	A4	A4	A4	A3	A4	A5	A4	A5	A3	7	5	6				2	0	A3
276	6	fr	2	2		52	2	1		4	4	13	24	1	1	1	0	0	0	0	0	9	13	7	A4	A3	A3	A4	A3	A4	A4	A4	A4	A3	A4	A4	A2	A3	8	8	8				2	0	A3
277	6	fr	2	2		58	3	1		1	3	32	35	0	1	0	0	0	0	0	0	9	13	5	A4	A3	A4	A4	A5	A4	A5	A4	A4	A4	A4	A5	A4	A4	9	7	8				2	0	A2	A2	A2
278	6	fr	2	2		36	2	1		2	0			0	1	0	0	0	0	0	0	4		6	A4	A4	A4	A4	A5	A3	A3	A4	A3	A4	A5	A5	A4	A4	1	5	5				2	1	A3
279	6	fr	2	2		37	2	1		3	1	9	9	1	1	0	0	0	0	0	0	4		6	A3	A2	A3	A4	A3	A4	A4	A4	A4	A3	A4	A4	A3	A4	9	8	7				2	0	A3
280	6	fr	2	2		23	2	1		4	0			1	1	0	0	0	0	0	0	7		4	A3	A2	A2	A4	A4	A3	A5	A5	A2	A2	A5	A4	A4	A2	4	5	8				2	0	A3
281	6	fr	2	2		48	2	1		2	2	19	23	1	1	0	0	0	0	0	0	3		7	A4	A4	A5	A3	A4	A5	A5	A5	A3	A4	A5	A5	A5	A4	1	1	1				2	0	A2	A2	A3
282	6	fr	2	2		21	1	1		1	0			0	0	0	0	1	0	0	0	8		5	A1	A1	A3	A5	A2	A3	A4	A2	A2	A1	A4	A3	A4	A1	4	11	11				2	0	A2	A2	A2
283	6	fr	2	2		38	2	1		4	2	4	8	1	1	0	0	0	0	0	0	5		5	A5	A4	A3	A3	A3	A3	A5	A3	A3	A4	A5	A5	A3	A4	6	6	6				2	0	A3
286	6	fr	2	2		41	2	1		4	2	6	10	1	1	0	0	0	0	0	0	3		7	A4	A2	A3	A5	A4	A4	A4	A4	A4	A4	A5	A5	A4	A4	7	8	7				2	0	A3
287	6	fr	2	2		29	2	1		2	0			1	1	0	0	0	0	0	0	5		7	A2	A3	A1	A5	A3	A5	A5	A5	A5	A5	A5	A5	A5	A3	6	9	9				2	1	A3
288	6	fr	2	2		47	2	1		4	2	17	21	1	1	0	0	0	0	0	0	3		7	A4	A5	A5	A5	A4	A5	A5	A4	A5	A5	A5	A5	A5	A4	1	1	1				2	0	A3
289	6	fr	2	2		35	3	1		3	2	5	8	0	1	0	0	0	0	0	0	3		7	A4	A2	A3	A4	A4	A4	A3	A3	A3	A3	A4	A2	A3	A3	3	7	7				2	0	A3
290	6	fr	2	2		39	2	1		3	1	9	9	1	1	0	0	0	0	0	0	9	3	5	A4	A4	A2	A4	A3	A3	A4	A4	A4	A3	A4	A4	A3	A3	9	8	6				2	0	A3
293	6	fr	2	2		28	1	1		1	0			0	1	0	0	0	0	0	0	9	7	8	A4	A4	A4	A4	A4	A4	A4	A4	A3	A3	A5	A3	A4	A3	2	1	1				2	0	A3
296	6	fr	1			18	1	1		3	0			0	0	0	0	1	0	0	0	8		5	A5	A1	A4	A4	A4	A4	A4	A2	A4	A4	A4	A4	A4	A4	1	4	2				2	0	A3
297	6	fr	1			66	2	1		2	3	34	39	1	0	0	0	0	0	0	1	3		7	A4	A4	A5	A3	A3	A5	A5	A3	A4	A4	A5	A5	A4	A4	1	2	2				2	0	A3
298	6	fr	2	2		62	1	1		1	1	29	29	0	0	0	0	0	0	0	1	3		8	A3	A2	A3	A3	A4	A4	A4	A5	A3	A4	A5	A4	A4	A3	1	6	7				2	0	A3
299	6	fr	2	2		28	2	1		2	0			1	1	0	0	0	0	0	0	5		6	A4	A2	A3	A3	A2	A3	A2	A3	A4	A3	A4	A4	A3	A3	7	10	10				2	1	A3
300	6	fr	2	2		39	1	1		1	0			0	1	0	0	0	0	0	0	5		4	A3	A1	A3	A2	A4	A5	A4	A4	A3	A3	A4	A2	A4	A3	3	8	6				2	0	A3
301	6	fr	2	2		50	2	1		4	2	16	19	1	1	0	0	0	0	0	0	3		7	A4	A4	A2	A3	A4	A4	A4	A4	A2	A4	A4	A3	A4	A3	9	5	7				2	0	A2	A2	A3
304	6	fr	2	2		30	2	1		1	0			1	1	0	0	0	0	0	0	9	7	8	A4	A4	A3	A5	A3	A4	A4	A4	A5	A4	A4	A4	A3	A3	9	7	8				2	0	A2	A2	A2
306	6	fr	1			70	2	1		2	2	38	43	1	0	0	0	0	0	0	1	3		6	A4	A4	A3	A5	A5	A4	A5	A5	A4	A4	A5	A5	A5	A4	9	5	7				2	1	A3
307	6	fr	1			36	1	1		1	0			0	1	0	0	0	0	0	0	5		4	A3	A3	A2	A4	A3	A3	A4	A3	A3	A2	A3	A4	A3	A3	9	8	9				2	0	A3
308	6	fr	2	2		46	2	1		4	2	11	16	1	0	0	0	1	0	0	0	8		5	A1	A2	A2	A3	A2	A2	A3	A3	A3	A2	A4	A3	A2	A1	9	10	9				2	0	A3
309	6	fr	2	2		57	3	1		0	1	35	35	0	0	0	0	0	0	1	0	7		4	A5	A4	A4	A4	A4	A4	A4	A4	A4	A5	A5	A4	A5	A4	1	8	8				2	1	A2	A2	A3
310	6	fr	2	2		53	2	1		2	2	29	32	0	1	0	0	0	0	0	0	5		4	A4	A4	A4	A5	A4	A4	A4	A4	A5	A4	A5	A4	A4	A4	3	9	9				2	1	A3
311	6	fr	2	2		39	2	1		4	2	1	10	1	1	0	0	0	0	0	0	9	13	6	A2	A3	A3	A4	A3	A4	A5	A3	A4	A2	A4	A4	A3	A2	11	11	11				2	1	A3
312	6	fr	1			32	2	1		3	1	2	2	0	1	0	0	0	0	0	0	5		5	A3	A2	A4	A4	A4	A3	A5	A3	A4	A3	A5	A5	A4	A3	4	6	5				2	0	A3
313	6	fr	2	2		56	2	1		2	2	21	28	1	1	0	0	0	0	0	0	9	5	5	A2	A4	A2	A4	A4	A3	A4	A4	A3	A3	A4	A4	A2	A2	10	10	10				2	0	A2	A2	A3
399	6	fr	2	2		34	2	1		3	1	7	7	1	1	0	0	0	0	0	0	3		7	A4	A3	A4	A4	A4	A4	A4	A4	A4	A4	A4	A5	A2	A3	7	3	5				2	0	A3
315	6	fr	2	2		36	2	0	France	4	2	4	7	1	0	1	0	0	0	0	0	3		7	A4	A3	A2	A3	A2	A4	A4	A3	A3	A3	A4	A4	A2	A3	7	3	5				2	0	A3
316	6	fr	2	2		26	2	1		1	0			1	1	0	0	0	0	0	0	9	1	6	A3	A3	A3	A5	A3	A4	A3	A4	A4	A3	A4	A5	A3	A3	9	7	7				2	0	A3
317	6	fr	2	2		46	1	1		0	0			1	0	0	0	0	1	0	0	3		5	A3	A3	A4	A5	A5	A3	A5	A4	A4	A3	A5	A3	A3	A3	6	6	7				2	1	A3
318	6	fr	2	2		32	2	1		3	1	0	0	1	1	0	0	0	0	0	0	3		7	A4	A4	A4	A4	A4	A4	A5	A4	A5	A5	A5	A5	A5	A4	6	3	3				2	0	A2	A2	A3
319	6	fr	2	2		25	1	1		1	0			0	1	0	0	1	0	0	0	9	9	8	A3	A4	A2	A4	A3	A3	A2	A2	A4	A3	A4	A4	A4	A3	9	10	9				2	0	A3
320	6	fr	2	2		50	3	1		2	3	20	24	1	0	0	0	0	0	1	0	4		5	A3	A3	A3	A4	A2	A5	A5	A2	A4	A3	A5	A3	A3	A4	6	7	8				2	1	A1	A2	A1
321	6	fr	2	2		42	2	1		5	3	0	12	1	1	0	0	0	0	0	0	9	7	8	A3	A3	A3	A4	A4	A4	A4	A4	A4	A4	A4	A4	A3	A3	8	8	8				2	0	A1	A1	A2
322	6	fr	2	2		27	1	1		1	0			1	1	0	0	0	0	0	0	3		8	A4	A2	A3	A5	A4	A2	A3	A2	A4	A3	A4	A4	A4	A4	5	8	7				2	0	A3
324	6	fr	2	2		41	2	1		2	0			1	0	1	0	0	0	0	0	3		7	A3	A3	A3	A4	A3	A4	A4	A3	A4	A3	A4	A4	A4	A3	7	9	8				2	0	A2	A2	A3
325	6	fr	2	2		21	1	1		1	0			1	0	0	0	0	1	0	0	8		5	A3	A2	A3	A4	A3	A4	A4	A2	A3	A2	A3	A3	A4	A3	6	7	7				2	1	A2	A1	A1
326	6	fr	2	2		26	2	1		2	0			1	1	0	0	0	0	0	0	3		7	A2	A2	A4	A4	A4	A3	A4	A3	A4	A2	A4	A4	A4	A3	3	5	4				2	0	A3
327	6	fr	2	3		23	2	1		4	1	0	0	1	1	0	0	0	0	0	0	9	1	3	A1	A3	A1	A4	A4	A1	A1	A1	A1	A1	A2	A1	A1	A1	7	11	9				2	0	A1	A1	A1
328	6	fr	2	2		26	2	1		2	0			0	1	0	0	0	0	0	0	3		7	A3	A2	A4	A4	A4	A3	A3	A4	A4	A4	A4	A5	A4	A4	7	5	6				2	0	A3
329	6	fr	1			46	2	1		4	2	14	17	1	1	0	0	0	0	0	0	9	3	7	A4	A4	A3	A4	A3	A4	A5	A5	A4	A4	A5	A5	A3	A4	1	7	7				2	0	A3
330	6	fr	1			40	2	1		4	2	4	6	0	1	0	0	0	0	0	0	3		6	A3	A1	A5	A4	A4	A4	A4	A4	A3	A3	A4	A5	A3	A4	1	1	1				2	0	A3
331	6	fr	2	2		21	1	1		2	0			0	0	0	0	1	0	0	0	8		6	A3	A2	A2	A3	A4	A2	A2	A3	A1	A2	A2	A3	A3	A2	8	9	8				2	0	A3
332	6	fr	2	2		37	2	1		3	1	4	4	1	1	1	0	0	0	0	0	9	13	7	A4	A3	A3	A4	A4	A4	A3	A2	A2	A3	A4	A3	A3	A3	9	6	7				2	0	A3
333	6	fr	2	2		18	2	1		4		0	0	1	0	0	0	1	0	0	0	8		4	A4	A2	A4	A4	A3	A4	A4	A3	A2	A2	A4	A4	A3	A4	6	6	6				2	0	A1	A1	A3
336	6	fr	2	2		33	1	1		1	0			1	1	0	0	0	0	0	0	3		8	A3	A3	A3	A4	A2	A3	A4	A2	A4	A2	A2	A3	A3	A3	6	7	7				2	1	A1	A2	A1
337	6	fr	2	2		39	1	1		1	0			0	1	0	0	0	0	0	0	9	7	8	A4	A4	A4	A4	A3	A4	A4	A4	A4	A4	A4	A4	A4	A4	8	5	6				2	0	A3
338	6	fr	3			35	2	1		1	0			1	0	0	1	0	0	0	0	3		7	A1	A4	A3	A4	A5	A3	A3	A3	A3	A3	A4	A3	A5	A2	11	11	11				2	1	A2	A3	A2
340	6	fr	1			28	2	1		2	0			1	1	0	0	0	0	0	0	5		5	A5	A1	A4	A3	A4	A4	A4	A3	A2	A4	A5	A5	A5	A4	4	2	2				2	0	A3
341	6	fr	1			26	2	1		2	0			0	1	0	0	0	0	0	0	7		7	A3	A3	A2	A3	A4	A3	A3	A4	A4	A4	A3	A5	A4	A3	7	9	8				2	1	A2	A2	A2
342	6	fr	2	2		29	2	1		3	0			1	1	0	0	1	0	0	0	9	6	7	A3	A3	A3	A4	A3	A4	A3	A4	A4	A3	A4	A5	A4	A4	8	7	6				2	1	A1	A1	A1
343	6	fr	2	2		43	3	1		3	2	9	9	0	0	0	0	0	0	1	0	4		4	A4	A4	A4	A4	A4	A4	A4	A4	A4	A4	A4	A4	A4	A4	1	5	5				1	1	A1	A1	A3
344	6	fr	2	2		41	1	1		1	0			1	1	1	0	0	0	0	0	5		6	A2	A2	A4	A4	A4	A4	A4	A4	A4	A3	A4	A4	A5	A4	7	3	3				2	0	A3
346	6	fr	2	2		18	2	1		2	0			1	0	0	0	1	0	0	0	8		4	A3	A2	A3	A4	A5	A2	A3	A3	A5	A2	A4	A2	A4	A3	6	7	9				2	0	A3
348	6	fr	2	2		39	2	1		2	0			0	1	0	0	0	0	0	0	3		7	A2	A4	A4	A3	A4	A4	A4	A4	A3	A4	A4	A4	A4	A4	7	3	4				2	0	A3
349	6	fr	2	2		30	2	1		3	1	0	0	1	1	0	0	0	0	0	0	5		4	A4	A2	A4	A5	A3	A4	A5	A5	A4	A4	A5	A5	A4	A4	5	3	4				2	0	A3
350	6	fr	2	2		37	2	1		1	0			1	1	0	0	0	0	0	0	3		7	A4	A2	A4	A4	A3	A5	A4	A4	A4	A4	A4	A5	A4	A4	4	4	4				2	0	A3
352	6	fr	1			50	3	1		2	2	18	25	0	1	0	0	0	0	0	0	3		8	A5	A4	A4	A4	A4	A4	A4	A4	A4	A4	A4	A3	A4	A4	2	2	2				2	0	A3
353	6	fr	1			34	2	1		2	0			1	1	0	0	0	0	0	0	9	13	7	A3	A3	A3	A4	A3	A4	A4	A4	A2	A4	A4	A3	A3	A3	8	8	8				2	0	A3
357	6	fr	2	2		27	2	1		1	0			1	1	0	0	1	0	0	0	9	6	7	A4	A3	A4	A4	A3	A4	A4	A3	A4	A4	A5	A5	A4	A4	8	3	4				2	0	A2	A2	A3
358	6	fr	2	2		47	2	1		5	3	12	16	0	1	0	0	0	0	0	0	3		7	A2	A3	A2	A2	A1	A4	A4	A2	A3	A2	A4	A2	A3	A2	7	10	10				2	0	A2	A1	A3
360	6	fr	2	2		43	2	1		5	3	7	17	1	0	0	0	1	0	0	0	9	1	5	A4	A3	A4	A5	A4	A4	A3	A4	A3	A3	A4	A3	A4	A3	8	8	8				2	1	A1	A1	A1
361	6	fr	2	2		43	2	1		4	2	3	6	0	1	0	0	0	0	0	0	3		7	A3	A2	A3	A5	A4	A5	A4	A4	A4	A3	A4	A5	A3	A3	4	7	6				2	0	A3
362	6	fr	2	2		38	2	1		5	3	12	15	1	0	0	0	0	1	0	0	7		3	A4	A4	A3	A4	A3	A5	A4	A3	A3	A3	A5	A5	A4	A3	9	9	9				2	1	A3
363	6	fr	2	2		24	2	1		2	0			0	1	0	0	0	0	0	0	9	13	7	A4	A4	A3	A4	A4	A4	A4	A4	A5	A5	A4	A4	A3	A4	8	5	6				2	0	A3
364	6	fr	1			53	2	1		4	2	15	17	0	1	0	0	0	0	0	0	3		8	A3	A4	A2	A4	A3	A4	A4	A3	A4	A3	A4	A5	A4	A2	5	9	8				2	0	A3
366	6	fr	1			34	2	1		6	4	2	7	1	1	0	0	0	0	0	0	3		3	A5	A5	A4	A4	A5	A5	A5	A5	A5	A5	A5	A5	A5	A4	6	5	5				2	1	A3
367	6	fr	2	2		24	1	1		2	0			0	1	0	0	1	0	0	0	3		8	A2	A2	A4	A3	A3	A2	A2	A4	A2	A2	A4	A3	A5	A3	3	4	2				2	0	A3
368	6	fr	2	2		38	2	1		3	1	5	5	0	1	0	0	0	0	0	0	9	3	6	A3	A4	A3	A4	A4	A3	A4	A4	A4	A4	A4	A4	A3	A3	8	5	7				2	0	A1	A1	A3
369	6	fr	1			35	2	1		2	0			1	1	0	0	0	0	0	0	9	5	6	A3	A4	A1	A2	A2	A4	A3	A3	A3	A2	A4	A3	A1	A1	9	8	9				2	0	A3
370	6	fr	1			30	2	1		2	0			1	1	0	0	0	0	0	0	3		7	A4	A3	A3	A4	A5	A4	A4	A4	A3	A4	A5	A5	A4	A3	3	5	4				2	0	A3
371	6	fr	2	2		37	2	1		4	2	16	19	1	1	0	0	0	0	0	0	5		4	A3	A4	A3	A4	A2	A5	A4	A3	A4	A4	A5	A4	A4	A4	11	4	4				2	0	A3
373	6	fr	2	2		29	1	1		1	0			0	1	0	0	0	0	0	0	3		7	A3	A2	A2	A4	A4	A3	A3	A3	A3	A2	A3	A4	A4	A3	5	9	8				2	0	A3
374	6	fr	2	2		29	2	1		2	0			1	0	1	0	0	0	0	0	2		4	A4	A2	A3	A3	A1	A2	A5	A3	A2	A3	A4	A4	A3	A2	4	8	6				2	0	A2	A2	A2
375	6	fr	2	2		61	2	1		2	2	27	34	0	1	0	0	0	0	0	0	3		7	A5	A5	A5	A5	A5	A5	A5	A5	A5	A5	A5	A5	A5	A5	1	1	1				2	0	A3
376	6	fr	2	2		24	2	1		3	0			0	0	0	0	1	0	0	0	9	6	7	A4	A3	A4	A3	A4	A4	A4	A3	A3	A4	A4	A5	A4	A4	6	3	4				2	0	A3
377	6	fr	2	2		39	2	1		4	2	6	9	0	0	1	0	0	0	0	0	9	10	6	A3	A4	A2	A4	A4	A3	A4	A4	A4	A4	A4	A4	A3	A3	8	7	7				2	0	A3
394	6	fr	2	2		27	1	1		2	0			1	1	0	0	0	0	0	0	6		4	A3	A3	A3	A4	A3	A4	A5	A4	A4	A3	A5	A5	A3	A3	8	10	9				2	0	A3
380	6	fr	2	2		33	2	1		2	0			0	1	0	0	0	0	0	0	3		7	A3	A2	A2	A5	A4	A3	A3	A2	A4	A3	A3	A5	A4	A3	8	10	9				2	0	A1	A1	A2
381	6	fr	2	2		53	1	1		1	2	18	28	0	0	0	1	0	0	0	0	5		6	A2	A2	A1	A3	A2	A3	A3	A1	A3	A2	A4	A2	A4	A1	4	4	4				2	0	A3
382	6	fr	2	2		67	2	1		3	1	0	34	0	0	0	0	0	0	0	1	7		5	A2	A4	A4	A4	A3	A3	A5	A4	A2	A2	A5	A4	A3	A1	1	3	8				2	0	A3
383	6	fr	2	2		36	2	1		3	1	1	1	1	1	0	0	0	0	0	0	5		6	A3	A3	A4	A3	A4	A3	A3	A3	A3	A3	A4	A4	A3	A4	6	3	4				2	0	A3
384	6	fr	2	2		23	1	1		1	0			1	0	0	0	1	0	0	0	8		7	A3	A2	A3	A3	A2	A3	A3	A3	A2	A3	A4	A3	A3	A3	8	3	6				2	0	A2	A2	A3
385	6	fr	2	2		28	2	1		2	0			0	1	0	0	0	0	0	0	9	6	7	A4	A3	A4	A4	A4	A4	A5	A4	A4	A4	A4	A5	A4	A4	3	3	3				2	0	A3
386	6	fr	2	2		43	2	1		4	2	15	18	1	1	0	0	0	0	0	0	3		6	A4	A4	A4	A4	A5	A4	A5	A5	A3	A4	A4	A5	A4	A4	3	3	3				2	0	A3
387	6	fr	1			19	1	1		2	0			0	0	0	0	1	0	0	0	8		4	A5	A3	A5	A1	A2	A5	A5	A5	A3	A5	A5	A5	A4	A4	8	3	3				2	1	A1	A2	A1
388	6	fr	1			68	2	1		2	3	38	46	0	0	0	0	0	0	0	1	3		6	A5	A4	A4	A5	A4	A4	A4	A4	A4	A4	A5	A4	A5	A4	2	2	2				2	1	A3
390	6	fr	1			34	2	1		3	1	2	2	1	1	0	0	0	0	0	0	3		6	A5	A3	A3	A4	A3	A4	A4	A4	A4	A5	A4	A5	A4	A4	4	7	6				2	0	A3
391	6	fr	2	2		28	1	1		1	0			1	0	1	0	0	0	0	0	2		7	A3	A3	A4	A2	A2	A4	A3	A3	A2	A2	A4	A2	A3	A3	1	6	4				2	0	A1	A1	A2
392	6	fr	2	2		52	2	1		2	2	20	22	1	0	0	0	0	1	0	0	7		7	A3	A1	A1	A4	A5	A4	A4	A3	A4	A3	A4	A4	A3	A3	1	10	9				2	0	A3
393	6	fr	2	2		31	2	1		2	0			0	1	0	0	0	0	0	0	3		8	A2	A3	A3	A3	A3	A3	A2	A2	A2	A3	A4	A4	A3	A3	6	5	5				2	0	A3
395	6	fr	2	2		39	2	1		2	0			1	1	0	0	0	0	0	0	3		7	A2	A3	A4	A4	A4	A4	A4	A4	A4	A3	A4	A4	A4	A3	7	9	8				2	0	A2	A2	A3
396	6	fr	2	2		71	2	1		2	2	43	47	1	0	0	0	0	0	0	1	3		6	A3	A2	A2	A4	A2	A5	A5	A4	A4	A3	A4	A5	A2	A3	1	10	10				2	0	A3
400	6	fr	2	2		48	1	1		0	0			0	1	0	0	0	0	0	0	9	13	7	A3	A3	A3	A4	A2	A4	A4	A5	A5	A4	A4	A2	A3	A3	5	6	6				2	0	A3
401	6	fr	2	2		27	2	1		3	1	4	4	1	1	0	0	0	0	0	0	5		4	A2	A4	A4	A3	A3	A4	A5	A3	A2	A3	A5	A2	A4	A3	1	5	5				2	1	A1	A2	A1
402	6	fr	2	2		47	2	1		2	0			1	1	0	0	0	0	0	0	3		7	A2	A1	A2	A3	A2	A4	A2	A2	A3	A2	A4	A3	A3	A2	7	4	5				2	1	A2	A3	A2
403	6	fr	2	2		39	1	1		0	0			1	1	0	0	0	0	0	0	5		6	A4	A3	A2	A2	A4	A4	A4	A3	A2	A3	A5	A2	A4	A3	9	9	9				2	1	A1	A1	A3
405	6	fr	1			48	2	0	suisse	5	4	10	25	0	0	0	0	0	0	1	0	3		3	A2	A2	A3	A3	A2	A1	A4	A3	A2	A2	A4	A2	A1	A2	1	6	8				1	1	A1	A2	A1
406	6	fr	2	2		54	2	1		2	0			0	1	0	0	0	0	0	0	9	7	8	A4	A4	A4	A5	A4	A4	A4	A4	A4	A4	A4	A3	A4	A4	8	7	8				2	0	A3
407	6	fr	2	2		34	2	1		2	0			1	1	0	0	0	0	0	0	9	7	8	A4	A2	A4	A4	A3	A4	A5	A4	A5	A4	A5	A5	A5	A4	5	3	4				2	0	A3
408	6	fr	1			25	1	1		2	0			0	1	0	0	0	0	0	0	9	1	1	A4	A4	A2	A4	A4	A2	A3	A3	A4	A4	A4	A4	A4	A2	9	10	9				2	0	A3
409	6	fr	2	2		33	1	1		1	0			0	1	0	0	0	0	0	0	5		5	A3	A1	A3	A3	A4	A5	A5	A4	A2	A4	A5	A4	A4	A3	9	4	6				2	0	A3
410	6	fr	2	2		31	2	1		4	2	1	4	1	1	0	0	0	0	0	0	9	13	5	A4	A2	A4	A4	A4	A4	A4	A4	A4	A4	A4	A4	A4	A4	1	2	2				2	0	A2	A2	A2
411	6	fr	1			38	2	1		2	1	9	9	0	0	0	1	0	0	0	0	9	7	8	A4	A2	A4	A4	A5	A4	A4	A4	A4	A4	A5	A4	A4	A4	1	5	5				1	0	A1	A1	A1
412	6	fr	1			30	1	1		3	0			0	1	0	0	0	0	0	0	9	3	6	A2	A4	A4	A4	A2	A3	A4	A3	A4	A3	A3	A3	A4	A3	7	4	4				2	0	A3
413	6	fr	2	2		35	2	1		2	0			0	1	0	0	0	0	0	0	9	13	7	A3	A4	A4	A4	A4	A4	A4	A4	A3	A3	A4	A4	A5	A4	10	5	7				2	0	A3
414	6	fr	3			22	1	1		4	0			1	1	0	0	0	0	0	0	5		5	A2	A3	A2	A3	A2	A4	A5	A4	A3	A4	A4	A4	A4	A3	1	2	2				2	1	A3
415	6	fr	2	2		39	1	1		2	1	9	9	1	0	0	1	0	0	0	0	7		3	A4	A5	A3	A4	A3	A3	A4	A5	A4	A4	A5	A5	A3	A4	1	8	5				2	0	A3
416	6	fr	2	2		42	2	1		5	3	5	11	1	1	1	0	0	0	0	0	9	8	8	A5	A5	A4	A4	A4	A4	A5	A4	A4	A4	A5	A5	A5	A4	6	3	5				2	0	A2	A2	A2
418	6	fr	2	2		22	1	1		1	0			0	0	0	1	0	0	0	0	7		4	A3	A3	A5	A4	A5	A4	A5	A5	A5	A3	A5	A5	A5	A5	6	6	6				2	0	A3
419	6	fr	2	2		26	2	1		2	0			1	1	0	0	0	0	0	0	4		7	A3	A2	A2	A5	A4	A4	A5	A1	A4	A3	A5	A5	A4	A4	8	9	9				2	0	A2	A2	A3
420	6	fr	2	2		44	2	1		4	2	10	13	0	1	0	0	0	0	0	0	3		8	A4	A4	A5	A2	A3	A5	A5	A3	A3	A2	A4	A5	A5	A4	8	6	7				2	0	A3
421	6	fr	1			36	1	1		2	0			1	1	0	0	0	0	0	0	3		7	A3	A3	A4	A5	A4	A5	A5	A4	A4	A4	A4	A3	A3	A4	4	2	3				2	0	A3
422	6	fr	2	2		20	2	1		3	0			1	0	0	0	1	0	0	0	8		4	A3	A4	A2	A2	A3	A3	A2	A4	A3	A2	A5	A5	A3	A2	9	9	9				2	0	A2	A2	A3
423	6	fr	2	2		30	2	1		1	0			1	1	0	0	0	0	0	0	9	7	8	A4	A2	A3	A2	A2	A4	A4	A5	A2	A4	A3	A5	A4	A4	9	8	8				2	0	A2	A2	A2
424	6	fr	1			23	1	1		1	0			0	1	0	0	0	0	0	0	10		6	A5	A4	A5	A5	A4	A5	A5	A3	A3	A4	A4	A4	A5	A3	6	2	3				2	0	A3
425	6	fr	1			46	1	1		1	0			0	1	0	0	0	0	0	0	9	3	6	A4	A5	A3	A4	A4	A5	A5	A3	A4	A4	A5	A4	A4	A4	9	1	4				2	0	A2	A2	A2
426	6	fr	2	2		62	2	1		3	2	24	24	0	1	0	0	0	0	0	0	9	7	8	A3	A4	A2	A4	A4	A4	A4	A4	A4	A3	A5	A4	A3	A2	6	8	8				2	0	A3
427	6	fr	1			64	2	1		4	4	19	37	0	1	1	0	0	0	0	0	9	8	8	A3	A5	A5	A5	A3	A5	A5	A4	A5	A4	A4	A4	A5	A3	4	3	3				2	0	A1	A1	A2
428	6	fr	2	2		36	2	1		4	2	2	6	1	1	0	0	0	0	0	0	9	13	4	A4	A2	A2	A3	A1	A1	A3	A3	A1	A3	A5	A5	A4	A4	11	9	10				2	1	A3
432	6	fr	1			29	2	1		2	0			1	1	1	0	0	0	0	0	9	8	8	A4	A4	A4	A4	A5	A5	A4	A5	A3	A4	A5	A5	A5	A5	1	6	4				2	1	A3
435	6	fr	2	2		47	2	1		3	2	19	22	1	1	0	0	0	0	0	0	3		7	A4	A3	A5	A5	A4	A5	A5	A5	A5	A4	A5	A5	A5	A5	1	3	3				2	0	A2	A2	A2
436	6	fr	1			43	2	1		4	2	11	15	1	1	0	0	0	0	0	0	3		7	A4	A4	A3	A4	A5	A5	A5	A3	A3	A4	A5	A4	A3	A3	10	9	9				2	0	A3
437	6	fr	2	2		33	2	1		4	2	3	3	1	1	0	0	0	0	0	0	3		7	A3	A4	A5	A3	A4	A5	A4	A4	A2	A3	A4	A5	A4	A4	3	1	4				2	0	A3
438	6	fr	2	2		43	2	1		4	2	9	15	1	1	0	0	0	0	0	0	9	13	4	A5	A4	A4	A3	A4	A3	A5	A4	A3	A4	A5	A3	A4	A4	3	4	6				2	0	A3
439	6	fr	2	2		39	2	1		4	2	4	7	0	1	0	0	0	0	0	0	9	7	8	A4	A4	A4	A4	A4	A5	A5	A5	A5	A5	A5	A5	A5	A4	7	1	5				2	0	A3
440	6	fr	2	2		33	2	1		5	3	9	16	1	1	0	0	0	0	0	0	7		3	A5	A2	A4	A4	A5	A3	A5	A5	A2	A5	A5	A5	A3	A4	1	8	8				2	0	A3
441	6	fr	2	2		27	1	1		1	0			0	0	0	0	1	1	0	0	8		7	A2	A1	A2	A3	A4	A3	A3	A3	A2	A1	A2	A2	A2	A2	8	9	9				2	0	A1	A3	A1
442	6	fr	2	2		31	2	1		2	0			0	1	0	0	0	0	0	0	3		7	A2	A2	A2	A5	A2	A3	A3	A4	A4	A2	A4	A5	A1	A1	8	9	9				1	1	A2	A2	A2
443	6	fr	1			27	2	1		4	0			1	0	0	0	1	0	0	0	6		7	A2	A2	A2	A4	A3	A2	A4	A2	A4	A4	A5	A3	A5	A2	8	7	7				2	0	A3
445	6	fr	2	2		44	2	1		2	0			1	1	0	0	0	0	0	0	9	3	6	A2	A4	A3	A4	A3	A2	A4	A3	A4	A3	A4	A3	A4	A3	9	6	7				2	1	A2	A2	A3
446	6	fr	1			31	2	1		2	0			0	1	0	0	0	0	0	0	3		8	A2	A2	A3	A4	A2	A2	A2	A3	A4	A2	A4	A5	A3	A2	8	7	8				2	0	A3
447	6	fr	2	2		44	2	1		3	3	8	18	1	1	0	0	0	0	0	0	5		4	A4	A3	A3	A4	A4	A4	A3	A3	A3	A2	A4	A3	A3	A4	6	9	8				2	0	A2	A2	A3
448	6	fr	2	2		20	2	1		1	0			0	0	0	0	1	0	0	0	8		5	A2	A2	A3	A4	A3	A4	A4	A3	A3	A3	A2	A4	A4	A3	8	10	7				2	0	A1	A2	A1
450	6	fr	1			34	2	1		4	2	4	8	0	1	0	0	0	0	0	0	9	3	6	A3	A3	A2	A2	A4	A3	A4	A4	A3	A3	A5	A5	A4	A3	8	7	8				2	1	A3
451	6	fr	2	2		45	2	1		2	0			1	0	0	0	0	0	1	0	10		4	A3	A2	A3	A2	A2	A3	A4	A3	A1	A3	A4	A3	A5	A3	1	1	8				2	1	A2	A2	A2
453	6	fr	2	2		32	2	1		2	1	10	10	1	0	1	0	0	0	0	0	9	13	6	A3	A2	A2	A5	A4	A4	A4	A4	A5	A3	A4	A4	A4	A3	9	9	9				2	0	A2	A2	A2
456	6	fr	2	2		23	1	1		0	0			0	0	0	0	1	0	0	0	8		6	A3	A2	A3	A4	A4	A4	A4	A2	A3	A3	A4	A5	A4	A3	3	5	5				2	0	A3
458	6	fr	2	2		34	1	1		1	0			0	1	0	0	0	0	0	0	3		7	A3	A3	A3	A4	A3	A4	A4	A4	A2	A2	A4	A3	A4	A3	4	6	5				2	0	A3
459	6	fr	2	2		23	1	1		4	0			0	1	0	0	0	0	0	0	10		7	A3	A3	A3	A4	A5	A2	A2	A2	A4	A3	A2	A2	A4	A3	5	8	7				2	0	A3
461	6	fr	2	2		29	2	1		1	0			1	1	0	0	0	0	0	0	9	13	7	A3	A2	A2	A3	A2	A3	A3	A3	A2	A3	A3	A4	A3	A3	7	7	7				2	0	A3
462	6	fr	2	2		21	2	1		2	0			0	0	0	0	1	0	0	0	8		5	A3	A2	A3	A5	A4	A4	A4	A4	A4	A3	A5	A5	A5	A4	7	9	8				2	0	A1	A1	A3
464	6	fr	2	2		32	2	1		2	0			1	1	0	0	0	0	0	0	3		8	A4	A3	A3	A4	A5	A4	A5	A2	A3	A3	A5	A4	A4	A4	7	9	8				2	0	A2	A2	A3
466	6	fr	2	2		23	2	1		1	0			0	1	0	0	0	0	0	0	3		7	A4	A4	A4	A4	A4	A4	A4	A3	A4	A4	A5	A4	A4	A4	7	6	6				2	0	A3
468	6	fr	2	2		25	2	1		1	0			0	0	0	0	1	0	0	0	8		6	A5	A4	A4	A5	A4	A5	A5	A3	A3	A3	A5	A4	A1	A4	11	8	8				2	0	A1	A1	A3
469	6	fr	1			40	2	1		3	1	0	0	0	1	0	0	0	0	0	0	9	9	8	A4	A4	A4	A4	A4	A4	A4	A4	A4	A4	A5	A5	A4	A4	7	5	6				2	0	A3
470	6	fr	2	2		45	4	1		6	4	8	18	1	1	0	0	0	0	0	0	3		7	A3	A2	A2	A3	A3	A4	A3	A4	A4	A3	A4	A4	A3	A3	6	6	7				2	0	A2	A2	A2
473	6	fr	2	2		29	1	1		3	0			0	0	0	0	1	0	0	0	8		8	A2	A3	A2	A5	A3	A3	A3	A2	A3	A2	A3	A4	A3	A3	6	8	8				2	0	A3
486	6	fr	2	2		29	2	1		2	0			1	1	0	0	0	0	0	0	3		7	A3	A3	A3	A4	A4	A4	A4	A3	A3	A4	A4	A4	A4	A3	6	5	6				2	1	A2	A2	A3
474	6	fr	2	2		34	2	1		2	0			0	1	0	0	0	0	0	0	5		6	A3	A3	A3	A2	A5	A5	A5	A3	A1	A4	A5	A4	A5	A3	3	1	2				2	0	A3
475	6	fr	1			40	2	1		2	0			1	0	1	0	0	0	0	0	4		6	A4	A4	A5	A2	A4	A5	A5	A4	A1	A5	A5	A5	A4	A5	3	1	2				2	0	A3
476	6	fr	2	2		46	2	1		3	2	4	6	0	1	0	0	0	0	0	0	3		7	A5	A1	A5	A5	A3	A5	A5	A5	A3	A3	A5	A5	A3	A5	1	6	6				2	1	A3
479	6	fr	2	2		29	2	1		1	0			0	1	0	0	0	0	0	0	5		5	A4	A1	A3	A4	A4	A3	A3	A2	A2	A3	A3	A4	A2	A3	1	9	7				2	0	A3
480	6	fr	2	2		29	2	1		1	0			1	1	0	0	0	0	0	0	3		7	A4	A4	A4	A5	A5	A4	A4	A3	A4	A4	A4	A3	A5	A4	7	3	5				2	0	A3
482	6	fr	2	2		27	2	1		2	0			1	1	0	0	1	0	0	0	9	6	8	A3	A4	A3	A4	A4	A4	A4	A3	A4	A4	A4	A4	A4	A4	9	9	9				2	0	A3
484	6	fr	2	2		30	2	1		2	0			0	1	0	0	0	0	0	0	4		7	A3	A3	A4	A4	A4	A2	A4	A4	A3	A3	A3	A5	A3	A4	4	6	5				2	0	A2	A2	A3
494	6	fr	2	2		20	1	1		4	0			0	0	0	0	1	0	0	0	8		5	A3	A1	A5	A4	A4	A2	A2	A3	A3	A3	A5	A3	A3	A3	5	11	9				2	0	A3
487	6	fr	2	2		63	2	1		2	4	31	36	0	0	1	0	0	0	0	0	3		7	A4	A4	A4	A5	A5	A4	A4	A4	A4	A4	A4	A4	A5	A4	8	6	6				2	0	A3
488	6	fr	2	2		69	2	1		2	3	38	46	0	0	0	0	0	0	0	1	7		4	A3	A1	A4	A3	A4	A4	A4	A3	A4	A3	A4	A5	A3	A3	1	6	9				2	0	A3
490	6	fr	1			38	1	1		2	0			1	1	0	0	0	0	0	0	5		7	A3	A4	A4	A3	A4	A4	A4	A4	A3	A3	A5	A5	A5	A4	7	8	9				2	0	A2	A2	A3
491	6	fr	1			28	1	1		0	0			1	1	1	0	0	0	0	0	3		7	A3	A4	A3	A4	A4	A3	A3	A3	A4	A3	A5	A4	A4	A3	9	8	8				2	1	A2	A3	A2
492	6	fr	2	2		43	2	1		4	2	5	16	1	0	0	0	0	1	0	0	5		5	A4	A3	A3	A5	A4	A4	A3	A2	A4	A4	A5	A3	A4	A3	6	10	9				2	0	A3
495	6	fr	1			44	2	1		5	3	6	17	0	1	0	0	0	0	0	0	9	7	8	A3	A3	A2	A5	A5	A4	A2	A2	A4	A3	A4	A4	A2	A3	7	9	9				2	0	A2	A2	A3
496	6	fr	2	2		47	1	1		1	0			0	1	0	0	0	0	0	0	3		7	A2	A3	A1	A3	A4	A2	A2	A1	A1	A1	A3	A1	A2	A1	11	11	11				2	1	A2	A2	A2
497	6	fr	2	2		41	1	1		0	0			1	0	1	0	0	0	0	0	2		7	A3	A3	A5	A4	A3	A2	A3	A5	A4	A3	A5	A5	A4	A4	9	7	6				2	0	A3
498	6	fr	2	2		25	1	1		25	0			1	1	0	0	0	0	0	0	3		8	A4	A4	A3	A2	A3	A1	A3	A3	A2	A4	A4	A3	A2	A3	8	4	6				2	1	A3
503	6	fr	1			61	1	1		1	2	37	39	0	0	0	0	0	0	0	1	4		5	A5	A4	A3	A4	A4	A4	A4	A4	A4	A5	A5	A5	A3	A3	4	4	4				2	0	A2	A2	A3
504	6	fr	2	2		27	2	1		3	0			1	1	0	0	0	0	0	0	4		7	A2	A1	A2	A5	A4	A4	A3	A2	A3	A1	A5	A3	A4	A2	6	9	9				2	0	A3
505	6	fr	2	2		17	1	1		1	0			1	0	0	0	1	0	0	0	4		2	A3	A4	A2	A4	A4	A3	A5	A4	A4	A2	A5	A4	A4	A2	10	9	8				2	0	A3
506	6	fr	2	2		38	2	1		4	2	3	8	1	1	0	0	0	0	0	0	9	13	7	A4	A5	A4	A5	A3	A4	A4	A5	A5	A5	A5	A5	A4	A4	5	3	4				2	0	A3
508	6	fr	2	2		23	1	1		2	0			0	1	0	0	1	0	0	0	9	6	7	A2	A3	A1	A5	A5	A3	A3	A3	A3	A2	A4	A3	A4	A3	6	8	7				2	1	A3
509	6	fr	2	2		35	2	1		4	2	3	12	0	1	0	0	0	0	0	0	3		7	A3	A3	A1	A4	A2	A3	A4	A3	A3	A2	A3	A4	A3	A2	9	3	7				2	0	A3
510	6	fr	1			39	1	0	Algérie	5	0			1	0	1	0	0	0	0	0	3		6	A4	A4	A4	A5	A4	A5	A4	A4	A3	A4	A5	A3	A4	A3	6	6	6				2	1	A1	A3	A1
511	6	fr	2	2		45	3	1		3	2	15	19	0	1	0	0	0	0	0	0	5		6	A3	A2	A1	A5	A3	A4	A5	A3	A2	A2	A5	A3	A3	A2	5	8	9				2	1	A3
512	6	fr	1			26	1	1		5	0			0	1	0	0	1	0	0	0	9	6	7	A3	A2	A4	A3	A5	A3	A4	A3	A1	A4	A5	A2	A4	A3	7	1	4				2	0	A1	A1	A2
513	6	fr	2	2		21	2	1		2	0			0	0	0	0	1	0	0	0	8		7	A1	A4	A5	A2	A3	A4	A4	A2	A1	A3	A4	A3	A1	A4	9	3	5				2	0	A1	A1	A3
514	6	fr	2	2		39	1	1		1	0			0	0	1	0	0	0	0	0	9	8	8	A3	A2	A2	A5	A4	A4	A3	A4	A4	A3	A4	A4	A3	A3	8	2	4				2	0	A1	A1	A3
515	6	fr	1			28	1	1		1	0			1	0	0	0	1	0	0	0	9	6	7	A2	A3	A1	A2	A3	A2	A1	A1	A2	A2	A1	A2	A2	A2	7	9	9				2	0	A1	A3	A1
516	6	fr	2	2		43	1	1		1	0			1	1	0	0	0	0	0	0	5		4	A4	A4	A3	A4	A4	A4	A4	A4	A4	A4	A4	A3	A3	A2	4	6	6				2	0	A2	A3	A2
517	6	fr	3			20	2	1		2	0			0	0	1	0	0	0	0	0	2		4	A3	A1	A1	A2	A1	A1	A1	A2	A2	A2	A2	A3	A3	A1	4	11	8				2	1	A2	A2	A2
519	6	fr	2	2		28	2	1		2	0			1	1	0	0	0	0	0	0	3		7	A3	A2	A3	A4	A2	A4	A4	A4	A4	A4	A5	A4	A2	A3	8	3	4				2	0	A3
520	6	fr	2	2		26	1	1		75	0			0	1	1	0	0	0	0	0	3		7	A4	A2	A3	A5	A4	A4	A4	A4	A4	A4	A4	A4	A4	A4	10	8	7				2	0	A3
521	6	fr	2	2		56	3	1		1	1	31	31	1	0	1	0	0	0	0	0	3		7	A3	A4	A2	A4	A3	A4	A4	A3	A5	A3	A4	A5	A2	A3	3	8	7				2	1	A1	A2	A1
522	6	fr	2	2		46	2	1		4	2	13	17	0	1	0	0	0	0	0	0	5		6	A4	A3	A3	A4	A3	A3	A4	A4	A2	A4	A5	A4	A3	A2	3	4	3				2	0	A3
523	6	fr	1			35	2	1		4	2	4	10	1	0	0	1	0	0	0	0	4		6	A4	A2	A3	A4	A5	A3	A4	A4	A4	A4	A5	A4	A4	A5	1	3	3				2	0	A3
524	6	fr	2	2		26	2	1		3	1	0.5	0.5	1	1	0	0	0	0	0	0	5		7	A3	A2	A2	A4	A3	A3	A4	A2	A2	A2	A3	A5	A4	A2	6	8	7				2	0	A3
525	6	fr	2	2		42	2	1		4	2	1	21	0	1	0	0	0	0	0	0	5		4	A4	A3	A2	A4	A3	A3	A3	A3	A4	A4	A4	A4	A4	A3	6	6	6				2	0	A2	A1	A3
526	6	fr	2	2		25	2	1		2	0			1	1	0	0	0	0	0	0	5		7	A2	A3	A1	A4	A5	A4	A4	A4	A4	A3	A4	A4	A4	A2	5	8	7				2	0	A3
529	6	fr	2	2		23	1	1		3	0			0	0	0	1	0	0	0	0	3		7	A3	A1	A3	A4	A5	A3	A2	A2	A4	A2	A4	A4	A5	A3	3	5	4				2	0	A3
530	6	fr	2	2		19	2	1		3	0			1	1	0	0	1	0	0	0	8		4	A3	A3	A3	A4	A4	A4	A4	A4	A3	A3	A4	A4	A4	A3	1	6	3				2	0	A3
531	6	fr	2	2		38	1	1		1	0			1	1	0	0	0	0	0	0	5		5	A2	A3	A3	A4	A3	A4	A4	A4	A4	A4	A4	A4	A4	A4	4	3	4				2	1	A1	A3	A1
532	6	fr	2	2		34	2	1		2	0			1	1	0	0	0	0	0	0	7		5	A1	A3	A5	A1	A5	A3	A5	A2	A1	A5	A5	A5	A5	A5	1	1	1				2	1	A3
533	6	fr	2	2		12	1	1		4	0			1	0	0	0	1	0	0	0	8		1	A3	A1	A4	A4	A5	A4	A4	A3	A3	A4	A4	A4	A4	A2	1	5	5				2	0	A3
534	6	fr	2	2		43	1	1		4	0			0	0	1	0	0	0	0	0	9	13	7	A3	A3	A2	A2	A3	A4	A4	A3	A2	A3	A3	A4	A5	A4	8	9	9				2	0	A3
535	6	fr	2	2		35	3	1		1	0			1	1	0	0	0	0	0	0	3		8	A1	A3	A2	A2	A2	A3	A3	A2	A3	A2	A3	A3	A1	A3	8	8	8				2	1	A1	A1	A1
536	6	fr	1			24	1	1		1	0			0	1	0	0	0	0	0	0	3		7	A3	A3	A4	A4	A3	A4	A4	A4	A4	A4	A4	A4	A2	A4	4	5	5				2	0	A3
538	6	fr	1			22	2	1		2	0			0	0	0	0	1	0	0	0	8		6	A2	A2	A3	A4	A3	A4	A4	A4	A4	A3	A5	A4	A4	A4	3	6	7				2	0	A2	A2	A3
539	6	fr	1			26	2	1		2	0			0	0	0	1	0	0	0	0	3		7	A5	A2	A3	A3	A4	A4	A5	A3	A3	A4	A5	A4	A4	A4	1	4	2				2	0	A3
540	6	fr	2	2		28	2	1		2		0	0	0	1	0	0	0	0	0	0	3		7	A3	A4	A3	A5	A2	A3	A3	A3	A4	A3	A3	A3	A2	A2	4	6	5				2	0	A3
542	6	fr	2	2		46	2	1		4	2	15	17	1	1	0	0	0	0	0	0	4		6	A3	A2	A3	A4	A4	A4	A3	A3	A5	A3	A4	A4	A3	A3	3	8	8				2	0	A3
543	6	fr	1			34	2	1		1	0			0	1	0	0	0	0	0	0	9	6	8	A4	A4	A4	A2	A3	A5	A5	A4	A2	A4	A5	A5	A5	A4	1	1	1				2	0	A3
544	6	fr	2	2		31	2	1		2	0			0	1	0	0	0	0	0	0	5		7	A4	A1	A3	A4	A3	A2	A3	A2	A3	A3	A3	A4	A2	A3	6	8	7				2	0	A3
546	6	fr	2	2		30	2	1		2	0			0	1	1	0	0	0	0	0	9	13	8	A5	A5	A4	A4	A3	A5	A3	A4	A4	A5	A4	A3	A4	A4	2	6	6				2	0	A1	A2	A1
547	6	fr	1			31	1	1		3	0			1	1	0	0	0	0	0	0	9	6	7	A1	A4	A1	A1	A2	A3	A3	A1	A1	A1	A3	A1	A1	A1	11	11	11				2	0	A2	A2	A2
548	6	fr	2	2		34	2	1		2	0			0	1	0	0	0	0	0	0	9	7	8	A4	A3	A4	A5	A5	A5	A4	A5	A5	A4	A5	A5	A5	A5	5	3	4				2	0	A3
549	6	fr	2	2		29	2	1		2	0			1	1	0	0	0	0	0	0	3		7	A4	A4	A3	A4	A3	A4	A4	A3	A3	A4	A4	A4	A4	A3	10	7	9				2	0	A2	A2	A2
550	6	fr	1			19	1	1		2	0			0	0	0	0	1	0	0	0	8		4	A5	A1	A5	A5	A5	A5	A5	A5	A4	A5	A5	A4	A3	A3	2	3	2				2	0	A3
554	6	fr	2	2		31	2	1		1	0			0	0	1	0	0	0	0	0	9	8	8	A4	A4	A4	A4	A4	A4	A5	A4	A4	A4	A5	A4	A3	A4	7	5	6				2	0	A3
555	6	fr	2	2		24	1	1		2	0			0	0	0	0	1	0	0	0	8		7	A3	A1	A3	A4	A2	A2	A3	A2	A3	A2	A3	A3	A2	A2	7	8	8				2	0	A3
557	6	fr	2	2		40	2	1		5	3	17	2	1	0	0	0	0	1	0	0	7		6	A4	A4	A4	A4	A4	A4	A4	A4	A4	A4	A4	A4	A4	A4	1	1	1				2	0	A3
559	6	fr	3			26	2	1		2	0			0	0	0	0	1	0	0	0	8		7	A4	A2	A4	A4	A2	A4	A4	A1	A4	A4	A4	A4	A4	A4	1	3	2				2	0	A1	A1	A3
560	6	fr	1			30	2	0	Suède	1	0			0	0	0	1	0	0	0	0	3		7	A5	A3	A5	A5	A4	A5	A5	A4	A3	A4	A5	A5	A4	A4	1	3	3				2	0	A3
563	6	fr	2	2		29	2	1		2	0			1	0	0	0	0	1	0	0	7		6	A2	A1	A1	A3	A2	A2	A2	A1	A3	A1	A2	A1	A3	A2	7	9	9				2	1	A1	A1	A1
564	6	fr	2	2		39	1	1		1	0			1	1	0	0	0	0	0	0	5		6	A1	A1	A2	A3	A2	A2	A2	A3	A3	A2	A4	A3	A2	A2	1	9	8				2	1	A1	A1	A1
565	6	fr	2	2		22	1	1		4	0			0	0	0	0	1	0	0	0	8		7	A4	A1	A4	A2	A4	A3	A5	A5	A2	A4	A5	A3	A4	A4	7	4	4				2	0	A3
566	6	fr	2	2		39	2	1		5	3	11	13	1	0	1	0	0	0	0	0	2		6	A3	A2	A3	A4	A3	A4	A3	A3	A3	A3	A4	A4	A2	A3	5	6	7				2	0	A3
567	6	fr	2	2		30	2	1		2	0			0	1	0	0	0	0	0	0	3		7	A2	A1	A2	A5	A5	A3	A2	A2	A2	A2	A4	A5	A4	A3	11	11	11				2	0	A3
568	6	fr	2	2		29	1	1		4	0			1	1	0	1	0	0	1	0	5		5	A1	A1	A1	A2	A1	A1	A4	A1	A1	A1	A2	A2	A2	A1	1	11	10				2	1	A3
569	6	fr	2	2		50	2	1		2	1	25	25	0	1	0	0	0	0	0	0	5		5	A3	A3	A2	A3	A2	A3	A3	A4	A5	A3	A2	A4	A3	A3	8	10	9				2	0	A2	A2	A3
573	6	fr	2	2		29	1	1		1	0			0	1	0	0	0	0	0	0	3		7	A4	A2	A3	A4	A5	A4	A4	A5	A4	A4	A4	A4	A4	A3	8	6	7				2	0	A3
574	6	fr	1			25	1	1		3	0			1	1	0	0	0	0	0	0	6		4	A3	A1	A5	A3	A5	A3	A4	A4	A2	A4	A4	A3	A5	A4	1	1	1				2	0	A3
575	6	fr	2	2		29	2	1		2	0			0	1	0	0	0	0	0	0	9	6	8	A5	A4	A4	A4	A5	A4	A4	A4	A5	A4	A5	A5	A5	A4	8	8	8				2	0	A3
576	6	fr	2	2		33	2	1		2	0			1	1	0	0	0	0	0	0	4		5	A1	A1	A1	A1	A2	A3	A3	A2	A1	A1	A2	A3	A2	A1	9	9	9				2	0	A3
578	6	fr	2	2		59	2	1		2	0			0	1	0	0	0	0	0	0	3		7	A4	A4	A3	A4	A4	A3	A3	A3	A4	A3	A4	A4	A4	A3	9	9	9				2	0	A2	A2	A3
579	6	fr	2	2		27	1	1		1	0			0	1	0	0	0	0	0	0	4		7	A2	A4	A2	A4	A5	A3	A2	A4	A4	A2	A4	A4	A4	A2	11	10	10				2	0	A3
580	6	fr	2	2		39	3	1		1	0			1	1	0	0	0	0	0	0	3		7	A3	A3	A3	A5	A3	A4	A4	A3	A4	A3	A5	A4	A4	A3	9	7	8				2	0	A3
582	6	fr	2	2		51	3	1		3	4	19	20	0	1	0	0	0	0	0	0	4		5	A2	A3	A1	A4	A2	A3	A4	A4	A4	A3	A4	A3	A2	A2	6	9	8				2	0	A3
583	6	fr	1			66	3	1		1	3	29	32	0	1	0	0	0	0	0	0	3		7	A2	A4	A3	A3	A4	A3	A4	A3	A3	A2	A4	A4	A2	A3	8	4	6				2	0	A3
584	6	fr	1			34	2	1		2	0			0	1	0	0	0	0	0	0	3		7	A3	A3	A3	A4	A3	A4	A4	A2	A4	A3	A4	A4	A4	A3	8	7	7				2	0	A2	A3	A2
585	6	fr	2	2		50	2	1		4	2	11	15	0	0	1	0	0	0	0	0	3		7	A4	A5	A3	A4	A3	A4	A4	A5	A5	A4	A5	A4	A4	A3	1	9	5				2	0	A3
587	6	fr	2	2		27	2	1		1	0			1	1	0	0	1	0	0	0	9	6	6	A3	A2	A2	A3	A2	A4	A4	A3	A3	A3	A3	A3	A2	A2	7	11	9				2	0	A3
589	6	fr	1			51	2	1		4	5	9	25	1	1	0	0	0	0	0	0	9	7	8	A4	A5	A3	A4	A4	A4	A4	A4	A4	A4	A5	A4	A5	A3	8	6	7				2	0	A3
591	6	fr	1			31	1	1		1	0			0	1	0	0	0	0	0	0	5		4	A4	A3	A5	A2	A4	A4	A4	A5	A2	A5	A5	A4	A1	A3	2	1	1				2	0	A3
593	6	fr	1			37	2	1		5	2	6	8	1	1	0	0	0	0	0	0	3		7	A2	A3	A4	A3	A3	A3	A4	A2	A2	A3	A3	A4	A4	A2	3	6	6				2	1	A1	A1	A1
594	6	fr	2	2		25	2	1		2	0			1	0	0	0	1	0	0	0	8		6	A2	A1	A3	A4	A1	A3	A2	A1	A1	A1	A4	A5	A1	A3	9	8	9				2	1	A1	A1	A2
595	6	fr	2	2		47	2	0	Liban	3	1	12	12	1	0	0	0	0	1	0	0	3		7	A2	A1	A2	A4	A3	A3	A4	A4	A5	A3	A4	A4	A3	A3	2	6	6				2	1	A3
597	6	fr	2	2		23	2	1		2	0			0	1	0	0	1	0	0	0	8		7	A2	A3	A3	A4	A5	A3	A4	A2	A4	A2	A3	A4	A3	A3	10	8	9				2	1	A3
598	6	fr	2	2		20	1	0	Israel	5	0			0	0	0	0	1	0	0	0	8		6	A3	A2	A3	A4	A2	A3	A3	A1	A3	A3	A2	A3	A3	A2	5	8	7				2	0	A2	A2	A3
599	6	fr	2	2		50	2	1		3	2	22	25	1	1	0	0	0	0	0	0	3		7	A3	A2	A2	A4	A5	A3	A3	A3	A3	A2	A4	A3	A3	A2	8	8	8				2	0	A3
601	6	fr	2	2		33	2	1		1	0			0	1	0	0	0	0	0	0	9	7	8	A4	A4	A3	A4	A4	A4	A4	A4	A4	A4	A4	A4	A4	A4	6	6	7				2	0	A3
602	6	fr	2	2		25	1	1		5	0			0	0	0	0	1	0	0	0	8		7	A1	A1	A2	A1	A3	A3	A3	A1	A2	A1	A5	A2	A2	A2	9	7	9				2	0	A1	A1	A1
603	6	fr	2	2		31	2	1		2	0			1	1	0	0	0	0	0	0	3		7	A4	A2	A3	A4	A3	A3	A3	A4	A4	A4	A5	A5	A2	A4	9	1	7				2	0	A3
604	6	fr	2	2		19	2	1		3	0			1	0	0	0	1	0	0	0	8		4	A4	A2	A3	A2	A4	A2	A3	A1	A2	A1	A2	A3	A3	A3	5	9	6				2	0	A2	A2	A2
605	6	fr	1			24	1	1		3	0			0	1	0	0	1	0	0	0	8		8	A3	A4	A2	A3	A2	A3	A3	A2	A2	A3	A5	A2	A2	A1	6	8	8				2	1	A1	A2	A1
606	6	fr	2	2		34	2	1		3	1	2	2	0	1	0	0	0	0	0	0	9	7	8	A3	A4	A3	A4	A4	A4	A4	A4	A4	A3	A5	A5	A3	A3	9	3	4				2	0	A1	A1	A3
609	6	fr	2	2		41	2	1		4	2	9	13	1	1	0	0	0	0	0	0	3		7	A2	A4	A2	A5	A4	A4	A4	A4	A5	A2	A4	A4	A4	A3	8	9	9				2	0	A1	A1	A3
610	6	fr	2	2		35	2	1		3	1	4	4	1	0	1	1	0	0	0	0	3		8	A4	A4	A3	A3	A4	A4	A2	A3	A4	A3	A3	A4	A4	A4	8	8	8				2	0	A3
611	6	fr	3			19	1	1		4	0			0	0	0	0	0	1	0	0	8		4	A4	A4	A3	A4	A5	A5	A4	A3	A3	A3	A5	A4	A5	A5	7	8	8				2	1	A1	A1	A3
612	6	fr	1			24	1	1		1	0			0	1	0	0	0	0	0	0	6		5	A4	A3	A4	A3	A4	A5	A5	A4	A4	A4	A4	A4	A4	A4	4	4	4				2	0	A3
613	6	fr	1			27	2	1		2	0			0	0	0	1	1	0	0	0	9	9	8	A1	A2	A3	A4	A1	A4	A3	A2	A2	A2	A5	A3	A4	A3	7	8	8				2	1	A3
614	6	fr	2	2		25	2	1		2	0			1	1	0	0	0	0	0	0	3		7	A4	A2	A2	A4	A3	A2	A2	A3	A3	A3	A4	A4	A4	A2	6	8	7				2	0	A1	A1	A3
615	6	fr	2	2		21	1	1		2	0			1	0	0	0	1	0	0	0	8		6	A2	A1	A3	A1	A2	A4	A2	A1	A1	A2	A5	A5	A3	A2	7	7	9				2	0	A1	A3	A1
616	6	fr	1			28	1	1		3	0			1	0	0	1	0	0	0	0	7		4	A3	A5	A5	A4	A3	A3	A3	A4	A3	A4	A5	A4	A5	A4	4	2	2				2	0	A3
617	6	fr	1			54	2	1		3	4	15	22	1	1	0	0	0	0	0	0	3		6	A4	A5	A3	A4	A4	A5	A4	A4	A4	A4	A5	A4	A4	A3	5	7	6				2	0	A3
621	6	fr	1			20	1	1		1	0			0	0	0	0	1	0	0	0	8		5	A5	A1	A5	A3	A3	A5	A5	A5	A5	A5	A5	A5	A5	A5	1	1	1				2	0	A3
622	6	fr	2	2		37	4	1		3	2	7	11	1	1	0	0	0	0	0	0	5		3	A3	A3	A2	A2	A4	A3	A3	A4	A2	A2	A3	A2	A1	A2	2	9	5				2	0	A3
628	6	fr	1			57	1	1		1	0			1	1	0	0	0	0	0	0	3		5	A4	A5	A4	A4	A3	A5	A5	A4	A3	A4	A5	A3	A2	A3	2	4	3				2	0	A1	A3	A1
629	6	fr	2	2		46	2	1		46	4	11	20	0	1	0	0	0	0	0	0	3		6	A4	A1	A4	A5	A3	A4	A5	A4	A4	A4	A5	A5	A4	A3	8	7	7				2	0	A3
630	6	fr	2	2		25	2	0	Canada	1	0			0	0	0	0	1	0	0	0	8		8	A2	A2	A3	A2	A2	A1	A2	A2	A3	A3	A3	A2	A2	A2	11	10	10				2	0	A1	A1	A3
632	6	fr	1			26	1	1		2	0			0	1	0	1	0	0	0	0	3		7	A2	A1	A3	A4	A4	A4	A5	A3	A1	A2	A4	A2	A3	A3	2	8	5				2	0	A3
634	6	fr	1			43	2	1		2	0			0	1	0	0	0	0	1	0	3		7	A3	A4	A3	A4	A4	A4	A4	A3	A4	A4	A5	A4	A4	A3	4	8	6				2	1	A1	A2	A1
635	6	fr	2	2		24	1	1		0	0			0	0	0	0	1	0	0	0	8		7	A3	A4	A2	A5	A3	A3	A4	A2	A2	A2	A5	A5	A3	A3	8	10	9				2	0	A3
636	6	fr	2	2		39	2	1		5	3	10	16	1	1	0	0	0	0	0	0	7		3	A3	A5	A3	A5	A5	A4	A3	A4	A5	A3	A4	A3	A4	A4	2	11	11				2	0	A3
637	6	fr	2	2		29	2	1		1	0			0	1	0	0	0	0	0	0	9	13	7	A5	A3	A3	A5	A5	A4	A4	A3	A5	A3	A4	A4	A4	A4	6	4	5				2	0	A3
638	6	fr	2	2		66	1	1		1	0			1	0	1	0	0	0	0	1	9	13	8	A2	A4	A3	A3	A4	A4	A4	A4	A3	A3	A5	A3	A3	A3	3	6	6				2	0	A2	A2	A3
640	6	fr	2	2		33	2	1		4	2	1	3	0	1	0	0	0	0	0	0	3		8	A4	A3	A4	A4	A3	A4	A4	A3	A4	A4	A4	A4	A4	A5	7	7	7				2	0	A3
641	6	fr	1			45	1	0	Canada	3	2	8	19	0	1	0	0	0	0	0	0	3		8	A4	A4	A4	A4	A4	A3	A5	A4	A3	A4	A4	A5	A5	A4	7	4	5				2	0	A3
642	6	fr	2	2		36	1	1		2	1	1	1	1	1	0	0	0	0	0	0	9	13	5	A4	A3	A4	A5	A4	A4	A5	A3	A4	A4	A5	A5	A3	A3	1	4	4				2	0	A3
643	6	fr	2	2		46	2	1		4	2	11	14	1	1	0	0	0	0	0	0	4		7	A4	A3	A3	A4	A4	A4	A4	A2	A4	A3	A4	A4	A4	A4	4	5	5				2	0	A3
644	6	fr	2	2		17	1	1		4	0			1	0	0	0	1	0	0	0	8		2	A4	A1	A3	A3	A4	A4	A5	A1	A4	A3	A2	A5	A5	A4	11	11	10				2	1	A3
645	6	fr	2	2		25	2	1		2	0			0	0	1	0	0	0	0	0	7		4	A3	A1	A3	A3	A3	A4	A4	A1	A3	A2	A2	A4	A3	A3	4	9	8				2	0	A2	A2	A3
648	6	fr	2	2		34	1	1		1	0			1	0	1	0	0	0	0	0	2		4	A4	A4	A4	A3	A4	A4	A4	A4	A4	A4	A4	A4	A4	A4	1	1	3				2	0	A3
649	6	fr	2	2		27	2	1		2	0			0	1	0	0	0	0	0	0	8		8	A3	A3	A3	A5	A4	A5	A5	A4	A4	A3	A4	A5	A4	A4	5	5	5				2	0	A3
650	6	fr	2	2		23	2	1		0	0			0	0	0	0	1	0	0	0	8		7	A4	A3	A2	A5	A5	A4	A4	A4	A3	A3	A4	A4	A3	A3	4	6	6				2	0	A3
652	6	fr	1			29	2	1		2	0			1	1	0	0	0	0	0	0	9	6	8	A5	A2	A5	A5	A3	A5	A5	A4	A4	A5	A5	A4	A5	A4	1	2	2				2	0	A3
653	6	fr	1			31	1	1		1	0			1	1	0	0	1	0	0	0	3		7	A3	A2	A2	A4	A2	A3	A4	A3	A3	A2	A5	A3	A4	A2	8	10	10				2	0	A3
654	6	fr	2	2		34	1	1		2	0			0	0	1	0	0	0	0	0	9	13	7	A4	A5	A4	A5	A2	A4	A4	A4	A4	A5	A5	A5	A5	A4	5	2	2				2	0	A3
655	6	fr	2	2		43	2	1		3	2	6	10	1	1	0	0	0	0	0	0	4		5	A3	A4	A2	A4	A3	A4	A4	A4	A4	A4	A4	A4	A4	A4	8	6	6				2	0	A3
656	6	fr	2	2		27	2	1		2	0			1	1	1	0	0	0	0	0	9	13	7	A4	A2	A4	A4	A3	A4	A5	A4	A4	A4	A4	A5	A3	A4	8	4	5				2	0	A1	A1	A2
657	6	fr	1			24	1	1		4	0			0	1	0	0	0	0	0	0	5		4	A5	A1	A5	A1	A5	A5	A5	A5	A5	A5	A5	A5	A5	A5	4	4	4				2	0	A2	A2	A3
658	6	fr	2	2		45	1	1		1	0			0	1	0	0	0	0	0	0	4		6	A3	A1	A2	A3	A3	A3	A4	A3	A2	A3	A4	A3	A4	A2	6	6	6				2	0	A3
659	6	fr	1			28	2	1		2	0			0	1	0	0	0	0	0	0	3		7	A4	A2	A4	A5	A4	A4	A5	A4	A4	A4	A5	A5	A2	A4	3	4	2				2	0	A3
660	6	fr	2	2		47	1	1		1	0			0	1	0	0	0	0	0	0	9	3	5	A3	A4	A4	A4	A4	A3	A4	A3	A4	A3	A5	A4	A4	A3	8	9	8				2	1	A3
662	6	fr	1			53	3	1		0	2	21	23	1	1	0	0	0	0	0	0	5		5	A5	A1	A5	A5	A5	A5	A5	A4	A5	A5	A5	A4	A5	A4	1	2	2				2	0	A3
663	6	fr	2	2		24	1	1		1	0			1	1	0	0	0	0	0	0	9	13	7	A3	A3	A3	A4	A3	A4	A4	A4	A4	A4	A5	A4	A3	A3	7	6	2				2	0	A2	A2	A2
665	6	fr	2	1	0	33	2	1		2	0			1	1	0	0	0	0	0	0	3		7	A4	A2	A4	A3	A3	A4	A4	A4	A4	A4	A5	A5	A3	A4	8	4	4				2	0	A3
666	6	fr	2	2		42	3	1		2	1	2	2	0	1	0	0	0	0	0	0	3		6	A3	A2	A1	A5	A3	A3	A5	A2	A3	A2	A5	A3	A4	A1	9	10	8				2	1	A2	A2	A3
668	6	fr	2	2		31	2	1		5	3	1	4	1	1	0	0	0	0	0	0	4		6	A3	A2	A3	A4	A3	A3	A4	A2	A4	A3	A4	A2	A3	A3	7	8	7				2	0	A3
669	6	fr	2	2		25	2	1		1	0			1	0	0	0	1	0	0	0	8		7	A2	A2	A3	A4	A3	A2	A3	A2	A4	A2	A4	A4	A4	A3	9	7	8				2	0	A2	A2	A2
670	6	fr	2	2		28	2	1		7	5	1	10	1	0	0	0	0	1	0	0	7		4	A2	A2	A1	A5	A4	A3	A1	A3	A2	A1	A5	A5	A5	A2	8	11	11				2	0	A3
671	6	fr	2	2		18	2	1		2	0			0	0	0	0	1	0	0	0	8		5	A3	A1	A2	A2	A3	A3	A2	A2	A2	A3	A2	A3	A2	A3	5	7	6				2	0	A3
673	6	fr	2	2		38	3	1		4	3	5	10	1	0	0	0	0	1	0	0	7		5	A1	A1	A2	A4	A3	A3	A2	A1	A3	A1	A3	A1	A1	A1	1	11	11				2	0	A3
674	6	fr	2	2		38	2	1		2	0			1	1	0	0	0	0	0	0	4		7	A5	A4	A2	A5	A5	A4	A4	A4	A4	A5	A5	A4	A3	A3	2	4	4				2	0	A3
675	6	fr	1			26	1	1		1	0			0	1	0	0	0	0	0	0	5		6	A3	A4	A3	A3	A2	A5	A4	A4	A3	A4	A5	A4	A2	A3	3	3	3				2	0	A3
676	6	fr	2	2		40	3	1		2	1	16	16	1	1	0	0	0	0	0	0	3		8	A4	A4	A2	A3	A2	A5	A5	A4	A3	A4	A5	A3	A5	A3	9	4	7				2	0	A3
677	6	fr	2	2		49	3	1		1	3	6	17	0	1	0	0	0	0	0	0	5		3	A3	A1	A3	A4	A3	A3	A3	A2	A3	A3	A3	A2	A2	A2	3	10	7				2	0	A3
678	6	fr	3			19	1	1		1	0			0	0	0	0	1	0	0	0	8		5	A2	A2	A2	A2	A2	A2	A2	A2	A2	A2	A2	A2	A2	A2	8	8	8				2	1	A2	A2	A2
679	6	fr	1			34	2	1		3	1	5	5	1	1	0	0	0	0	0	0	3		7	A3	A2	A2	A1	A3	A3	A3	A2	A2	A2	A4	A5	A3	A2	5	4	4				2	0	A3
680	6	fr	2	2		30	2	1		2	0			1	0	1	0	0	0	0	0	9	8	8	A2	A3	A2	A4	A3	A4	A4	A3	A4	A3	A3	A4	A4	A2	9	7	8				2	0	A2	A2	A2
681	6	fr	2	1	1	23	2	1		2	0			1	1	0	0	0	0	0	0	9	3	6	A2	A1	A3	A3	A3	A3	A4	A2	A2	A3	A3	A5	A2	A4	1	6	6	7	7	7	2	1	A3
682	6	fr	2	2		34	2	1		3	1	1	1	0	1	0	0	0	0	0	0	9	13	8	A4	A3	A2	A4	A4	A3	A4	A3	A3	A3	A3	A4	A4	A3	9	6	7				2	0	A3
683	6	fr	2	2		36	2	1		4	2	6	9	1	0	1	0	0	0	0	0	9	8	8	A2	A3	A1	A5	A2	A2	A1	A2	A3	A2	A3	A4	A4	A2	11	9	10				2	0	A2	A2	A3
685	6	fr	2	2		36	2	1		4	2	5	9	0	1	0	0	0	0	0	0	4		6	A3	A2	A2	A4	A4	A5	A4	A4	A4	A3	A4	A4	A3	A4	7	8	8				2	0	A1	A1	A1
686	6	fr	1			30	2	1		3	1	1	1	1	1	0	0	0	0	0	0	6		3	A5	A4	A3	A3	A5	A3	A3	A5	A5	A5	A5	A5	A3	A5	9	3	4				2	0	A3
687	6	fr	1			25	2	1		40	0			0	1	0	0	1	0	0	0	3		7	A2	A4	A2	A5	A5	A3	A3	A3	A4	A3	A3	A2	A2	A3	8	7	8				1	0	A2	A2	A3
688	6	fr	2	2		46	1	1		2	1	21	21	1	1	0	0	0	0	0	0	9	3	6	A4	A4	A3	A5	A4	A4	A4	A4	A5	A4	A5	A4	A4	A3	9	5	6				2	1	A2	A3	A3
689	6	fr	2	2		26	2	1		3	1	2	2	1	1	0	0	0	0	0	0	5		5	A2	A4	A2	A4	A4	A4	A3	A2	A2	A2	A5	A5	A2	A3	10	8	9				2	0	A3
690	6	fr	2	2		23	2	1		1	0			1	1	0	0	0	0	0	0	4		7	A3	A4	A3	A5	A3	A3	A4	A4	A2	A3	A5	A4	A3	A3	7	8	8				2	0	A2	A2	A3
691	6	fr	2	3		32	2	1		2	0			1	1	0	0	0	0	0	0	3		6	A2	A3	A3	A4	A2	A2	A3	A2	A4	A2	A2	A4	A3	A3	9	8	8				2	0	A3
692	6	fr	2	2		40	2	0	France	6	4	3	17	0	0	0	0	0	1	0	0	7		3	A3	A5	A3	A5	A5	A5	A5	A4	A5	A4	A5	A5	A5	A4	1	6	6				2	0	A3
693	6	fr	2	2		33	2	1		3	3	0	3	0	1	0	0	0	0	0	0	3		7	A3	A3	A2	A4	A4	A4	A4	A4	A4	A3	A4	A4	A4	A3	3	6	8				1	0	A3
695	6	fr	2	2		20	1	1		4	0			0	1	0	0	1	0	0	0	8		6	A3	A2	A3	A4	A4	A3	A3	A2	A4	A3	A3	A4	A2	A2	8	8	8				2	0	A3
697	6	fr	2	2		18	1	1		4	0			1	0	0	0	1	0	0	0	8		4	A4	A2	A3	A5	A5	A4	A3	A3	A3	A4	A4	A3	A1	A3	8	5	6				2	0	A3
699	6	fr	2	2		35	2	1		3	1	1	0	1	1	0	0	0	0	0	0	9	3	6	A3	A1	A1	A1	A1	A1	A1	A3	A1	A1	A1	A3	A1	A1	11	11	11				2	0	A3
701	6	fr	1			24	2	1		1	0			0	1	0	0	0	0	0	0	3		7	A5	A3	A3	A4	A4	A2	A2	A4	A2	A3	A2	A4	A3	A2	7	8	8				2	0	A3
702	6	fr	2	2		37	1	1		1	0			0	0	0	0	0	0	1	0	7		7	A2	A2	A2	A5	A1	A3	A4	A2	A3	A1	A4	A2	A3	A1	6	9	9				2	1	A1	A3	A1
703	6	fr	2	2		21	2	1		4	0			0	0	1	0	1	0	0	0	8		6	A3	A3	A2	A5	A3	A3	A2	A3	A4	A3	A4	A4	A4	A3	8	8	8				2	0	A2	A2	A2
704	6	fr	2	2		24	2	1		2	0			1	0	0	1	0	0	0	0	5		4	A4	A3	A2	A4	A4	A3	A3	A3	A4	A4	A4	A5	A4	A3	1	9	8				2	0	A3
706	6	fr	2	2		29	1	1		1	0			0	1	0	0	0	0	0	0	9	3	6	A4	A4	A3	A5	A4	A4	A4	A4	A4	A4	A5	A5	A4	A4	7	7	7				2	0	A3
708	6	fr	1			48	2	1		3	2	1	18	1	0	1	0	0	0	0	0	3		5	A2	A2	A3	A4	A3	A3	A3	A2	A3	A2	A3	A3	A3	A2	5	9	8				2	0	A1	A1	A3
709	6	fr	1			23	1	1		1	0			0	1	0	0	0	0	0	0	4		6	A4	A2	A3	A5	A3	A4	A5	A2	A1	A3	A5	A3	A3	A3	5	8	7				2	0	A1	A1	A3
710	6	fr	1			35	2	0	Suisse	2	0			0	1	0	0	0	0	0	0	9	7	8	A4	A4	A3	A5	A4	A4	A4	A4	A5	A4	A5	A3	A5	A4	6	3	5				2	0	A3
711	6	fr	2	2		55	2	1		3	2	22	23	1	1	0	0	0	0	0	0	3		7	A5	A5	A4	A5	A4	A4	A3	A3	A5	A5	A5	A5	A5	A4	7	1	3				2	1	A1	A2	A1
712	6	fr	1			33	1	1		1	0			0	1	0	0	0	0	0	0	3		8	A4	A4	A4	A3	A4	A4	A4	A4	A4	A4	A4	A5	A4	A4	3	3	3				2	0	A3
713	6	fr	2	2		29	2	1		2	0			1	1	0	0	0	0	0	0	3		7	A2	A3	A3	A4	A5	A4	A4	A4	A2	A3	A4	A3	A3	A2	3	6	4				2	0	A3
715	6	fr	2	2		33	2	1		4	2	3	5	0	1	0	0	0	0	0	0	6		4	A3	A2	A4	A4	A3	A4	A4	A4	A3	A4	A5	A5	A2	A4	4	4	4				2	0	A3
716	6	fr	2	2		26	2	1		1	0			1	1	0	0	0	0	0	0	3		7	A4	A3	A3	A5	A4	A4	A4	A2	A3	A3	A4	A4	A4	A4	2	8	6				2	0	A3
718	6	fr	1			40	1	1		1	0			0	1	0	0	0	0	0	0	5		4	A3	A5	A1	A4	A2	A3	A2	A2	A4	A2	A2	A1	A1	A1	10	6	9				2	0	A3
719	6	fr	2	2		34	2	1		4	2	0	2	0	1	0	0	0	0	0	0	3		8	A3	A3	A4	A4	A3	A4	A4	A4	A4	A3	A4	A4	A2	A3	5	7	6				2	0	A3
721	6	fr	1			22	1	1		1	0			1	0	0	1	0	0	0	0	7		1	A3	A1	A2	A2	A2	A2	A2	A2	A2	A2	A4	A2	A2	A2	1	10	11				2	0	A2	A2	A2
722	6	fr	2	2		25	1	1		2	0			0	1	0	0	0	0	0	0	9	13	7	A5	A5	A4	A5	A5	A5	A4	A5	A4	A5	A5	A5	A4	A5	3	3	3				2	0	A3
723	6	fr	2	2		56	2	1		2	2	29	31	0	1	0	0	0	0	0	0	5		6	A4	A1	A3	A5	A2	A4	A2	A1	A3	A3	A4	A3	A4	A1	3	9	7				2	0	A3
724	6	fr	2	2		60	2	1		2	2	28	29	0	0	1	0	0	0	0	0	3		7	A5	A4	A4	A5	A4	A4	A4	A4	A4	A4	A4	A5	A5	A4	3	5	5				2	0	A3
728	6	fr	2	2		35	2	1		4	2	4	6	0	1	0	0	0	0	0	0	9	9	8	A4	A4	A3	A4	A4	A4	A4	A4	A4	A4	A4	A4	A4	A4	7	6	6				1	1	A1	A2	A3
729	6	fr	2	2		26	2	1		2	0			1	0	0	1	0	0	0	0	7		7	A3	A2	A2	A4	A5	A3	A2	A1	A3	A1	A3	A2	A3	A1	11	11	11				2	0	A2	A2	A3
732	6	fr	3			26	2	1		2	0			0	1	0	0	0	0	0	0	9	13	7	A2	A3	A3	A5	A4	A4	A3	A3	A3	A3	A4	A5	A4	A3	7	7	7				2	0	A3
734	6	fr	2	2		65	2	1		2	2	37	40	0	0	0	0	0	0	0	1	9	13	5	A5	A4	A5	A5	A5	A5	A5	A3	A4	A4	A5	A5	A5	A5	3	1	1				2	0	A3
735	6	fr	1			63	2	1		2	3	27	38	0	0	1	0	0	0	0	1	9	8	8	A5	A5	A4	A5	A5	A5	A5	A5	A5	A5	A5	A5	A5	A5	1	2	2				2	0	A3
737	6	fr	2	3		32	2	1		2	0			1	1	0	0	0	0	0	0	5		5	A4	A1	A2	A4	A5	A1	A4	A2	A2	A3	A4	A4	A4	A2	1	8	8				1	0	A3
738	6	fr	1			63	2	1		2	2	30	35	1	0	0	0	0	0	0	1	5		3	A4	A3	A3	A5	A3	A4	A5	A3	A4	A4	A4	A4	A3	A2	4	6	6				2	1	A3
739	6	fr	2	2		48	2	1		5	3	10	18	1	1	0	0	0	0	0	0	4		6	A4	A3	A4	A4	A3	A4	A4	A4	A4	A4	A4	A3	A3	A4	5	4	7				2	0	A3
740	6	fr	2	1	0	35	2	1		2	0			0	1	0	0	0	0	0	0	3		7	A4	A2	A3	A4	A2	A3	A3	A2	A4	A3	A4	A5	A2	A3	4	9	7				2	0	A3
746	6	fr	1			24	1	1		3	0			1	0	0	0	1	0	0	0	8		7	A3	A1	A4	A4	A5	A4	A5	A3	A5	A3	A4	A5	A5	A4	1	3	4				2	0	A3
744	6	fr	2	2		33	2	1		2	0			1	1	0	0	0	0	0	0	9	3	7	A5	A4	A3	A4	A4	A4	A4	A4	A4	A4	A4	A4	A4	A4	8	5	6				2	0	A3
748	6	fr	2	2		48	3	1		1	0			1	0	0	1	0	0	0	0	3		7	A3	A2	A3	A5	A4	A5	A5	A4	A4	A4	A5	A2	A2	A3	1	3	2				2	0	A2	A2	A3
751	6	fr	2	2		31	1	1		1	0			0	1	0	0	0	0	0	0	9	7	8	A4	A2	A3	A2	A2	A5	A5	A3	A2	A3	A5	A3	A1	A1	6	6	6				2	0	A1	A2	A1
753	6	fr	2	2		38	2	1		3	1	2	2	1	1	0	0	0	0	0	0	5		6	A1	A1	A1	A3	A2	A1	A1	A1	A2	A1	A5	A2	A2	A1	4	11	11				2	1	A2	A2	A3
754	6	fr	2	2		23	1	1		1	0			0	1	0	0	0	0	0	0	7		7	A3	A3	A4	A5	A4	A4	A4	A2	A4	A3	A4	A5	A3	A4	2	1	3				2	0	A3
755	6	fr	2	2		48	2	1		5	3	16	21	1	1	0	0	0	0	0	0	5		7	A3	A2	A3	A4	A4	A4	A4	A4	A4	A3	A4	A3	A4	A3	7	9	8				2	0	A3
758	6	fr	2	2		40	2	1		3	1	8	8	1	0	0	0	0	1	0	0	7		5	A4	A2	A3	A4	A3	A4	A4	A4	A4	A3	A5	A5	A3	A3	1	8	8				2	0	A2	A2	A2
759	6	fr	2	2		29	2	1		3	1	2	2	0	1	0	0	0	0	0	0	9	11	7	A3	A3	A2	A2	A3	A2	A1	A2	A2	A2	A3	A4	A3	A2	9	6	8				2	0	A1	A1	A1
760	6	fr	2	2		33	2	1		2	0			1	1	0	0	0	0	0	0	3		6	A3	A2	A4	A4	A3	A4	A5	A4	A4	A4	A5	A4	A3	A4	1	6	6				2	1	A1	A1	A2
762	6	fr	1			33	1	1		1	0			1	1	0	0	0	0	0	0	3		7	A2	A3	A2	A4	A3	A4	A4	A1	A2	A2	A5	A2	A4	A3	8	5	6				2	1	A3
824	6	fr	2	2		58	1	1		1	0			0	0	0	1	0	0	0	0	5		6	A4	A1	A4	A3	A4	A4	A4	A2	A2	A4	A5	A1	A5	A3	1	4	4				2	0	A2	A2	A2
767	6	fr	2	2		41	2	1		4	2	5	10	1	1	0	0	0	0	0	0	9	7	8	A4	A4	A4	A4	A4	A4	A4	A3	A3	A4	A4	A4	A4	A4	9	8	9				2	0	A3
768	6	fr	1			35	2	1		2	0			0	1	0	0	0	0	0	0	9	7	8	A4	A3	A4	A4	A3	A4	A5	A5	A5	A5	A5	A4	A5	A5	5	2	3				2	0	A3
769	6	fr	2	2		22	2	1		4	0			0	1	0	0	0	0	0	0	9	3	6	A3	A5	A3	A4	A3	A4	A3	A3	A4	A3	A5	A5	A3	A3	9	6	5				1	0	A3
772	6	fr	2	2		27	2	1		2	0			0	1	0	0	0	0	0	0	9	6	8	A4	A4	A3	A4	A3	A3	A4	A4	A3	A3	A4	A4	A3	A3	9	9	9				2	0	A3
773	6	fr	2	2		36	2	1		4	2	0	4	0	1	0	0	0	0	0	0	3		7	A5	A3	A4	A3	A4	A4	A5	A4	A3	A4	A5	A5	A3	A4	3	4	4				2	0	A3
774	6	fr	2	2		31	2	0	Belgique	2	0			1	1	0	0	0	0	0	0	3		8	A2	A4	A1	A4	A3	A4	A4	A4	A4	A2	A4	A5	A4	A4	4	10	10				2	0	A2	A2	A3
775	6	fr	2	2		33	3	1		2	1	2	2	1	1	0	0	0	0	0	0	5		5	A3	A1	A2	A4	A2	A4	A3	A2	A2	A2	A4	A2	A3	A2	5	8	8				2	0	A3
780	6	fr	2	2		25	2	1		3	1	2	2	1	0	0	1	0	0	0	0	5		5	A2	A2	A3	A2	A4	A4	A4	A2	A2	A2	A4	A3	A4	A4	9	9	9				2	0	A3
782	6	fr	2	2		44	2	1		4	2	7	11	1	1	0	0	0	0	0	0	9	13	7	A3	A3	A3	A5	A4	A4	A4	A4	A4	A3	A4	A5	A4	A4	7	8	8				2	0	A3
783	6	fr	2	2		30	2	1		2	0			1	1	0	0	0	0	0	0	4		7	A3	A1	A4	A4	A4	A3	A3	A4	A4	A3	A5	A5	A4	A4	4	7	6				2	0	A3
784	6	fr	1			48	3	1		1	2	1	13	0	1	0	0	0	0	0	0	3		6	A5	A3	A5	A4	A4	A5	A5	A5	A4	A5	A5	A4	A4	A4	3	3	3				2	0	A3
823	6	fr	2	2		45	3	1		3	2	16	19	0	1	0	0	0	0	0	0	9	7	8	A4	A4	A3	A4	A4	A3	A4	A3	A4	A3	A5	A3	A4	A3	9	8	8				2	0	A3
786	6	fr	2	1	0	27	2	1		2	0			0	1	0	0	0	0	0	0	9	3	6	A4	A2	A3	A5	A3	A5	A5	A5	A5	A4	A5	A5	A5	A4	1	9	4				2	0	A3
788	6	fr	2	2		23	2	1		2	0			0	1	0	0	0	0	0	0	3		7	A3	A3	A3	A3	A3	A3	A3	A3	A3	A3	A3	A4	A3	A3	9	6	7				2	0	A3
789	6	fr	1			28	2	1		1	0			1	1	0	0	0	0	0	0	5		6	A3	A3	A3	A3	A4	A4	A4	A4	A3	A3	A4	A4	A3	A3	1	6	5				2	0	A2	A1	A2
790	6	fr	2	2		26	1	1		0	0			0	1	0	0	1	0	0	0	9	6	7	A4	A3	A4	A4	A3	A4	A5	A4	A4	A4	A5	A5	A4	A4	8	2	4				2	0	A3
791	6	fr	2	2		38	2	1		3	1	1	1	0	1	0	0	0	0	0	0	3		7	A3	A3	A3	A3	A3	A5	A5	A3	A3	A3	A5	A5	A4	A3	3	5	5				2	0	A3
792	6	fr	2	2		49	2	1		4	2	17	22	0	1	0	0	0	0	0	0	9	7	8	A3	A4	A3	A4	A3	A4	A4	A4	A4	A3	A4	A4	A4	A3	10	8	9				2	0	A3
793	6	fr	2	2		22	2	1		2	0			1	1	0	0	0	0	0	0	7		4	A4	A3	A4	A4	A3	A4	A4	A4	A4	A4	A4	A5	A5	A4	1	5	5				2	0	A3
794	6	fr	2	2		36	2	1		4	2	2	5	1	1	0	0	0	0	0	0	9	13	7	A3	A2	A3	A4	A4	A3	A2	A2	A4	A3	A4	A2	A3	A3	10	8	8				2	0	A3
796	6	fr	2	2		49	3	1		3	2	18	21	1	1	0	0	0	0	0	0	10		7	A4	A4	A4	A4	A4	A5	A4	A3	A4	A4	A5	A3	A4	A4	8	4	6				2	0	A3
797	6	fr	2	2		21	2	1		2	0			1	0	0	0	1	0	0	0	8		6	A2	A2	A2	A4	A4	A2	A2	A1	A3	A2	A3	A2	A4	A3	1	8	8				1	1	A1	A1	A1
798	6	fr	2	2		30	2	1		3	1	2	2	0	1	0	0	0	0	0	0	3		7	A3	A2	A3	A5	A3	A3	A2	A3	A4	A2	A4	A5	A2	A3	6	8	7				2	0	A2	A2	A3
799	6	fr	2	2		45	2	1		5	3	11	15	0	1	0	0	0	0	0	0	9	13	7	A3	A4	A2	A4	A3	A3	A3	A4	A4	A4	A4	A4	A3	A3	7	10	9				2	0	A3
800	6	fr	2	2		22	1	1		2	0			0	0	0	0	1	0	0	0	8		6	A3	A2	A4	A5	A5	A3	A4	A3	A4	A4	A4	A4	A5	A4	8	4	6				2	1	A3
801	6	fr	2	2		40	3	1		4	3	8	16	1	1	0	0	0	0	0	0	5		4	A4	A3	A4	A3	A3	A4	A4	A4	A3	A4	A5	A3	A2	A4	10	3	5				2	0	A3
803	6	fr	2	2		35	1	1		2	0			1	1	0	0	0	0	0	0	9	3	6	A5	A3	A4	A4	A4	A5	A5	A5	A5	A5	A5	A3	A4	A4	1	7	4				2	1	A3
804	6	fr	1			25	2	1		5	0			1	1	0	0	0	0	0	0	3		7	A3	A2	A4	A4	A2	A2	A2	A3	A3	A2	A3	A4	A3	A4	8	4	6				2	0	A3
805	6	fr	1			29	2	1		4	0			1	0	1	0	0	0	0	0	3		7	A4	A1	A4	A4	A5	A3	A3	A3	A4	A4	A4	A4	A5	A4	5	9	8				2	0	A3
806	6	fr	2	2		36	2	1		3	1	6	6	1	1	0	0	0	0	0	0	3		4	A5	A5	A4	A5	A4	A4	A5	A4	A4	A5	A5	A5	A4	A4	4	2	3				2	1	A2	A2	A2
807	6	fr	1			28	2	1		2	0			0	1	0	0	0	0	0	0	5		1	A5	A4	A5	A1	A2	A5	A5	A5	A1	A5	A5	A5	A1	A3	1	1	1				2	0	A3
808	6	fr	2	2		32	2	1		4	2	1	4	0	1	0	0	0	0	0	0	3		7	A4	A3	A4	A3	A4	A3	A4	A3	A4	A4	A4	A4	A3	A3	6	6	6				2	0	A1	A1	A3
809	6	fr	2	2		32	2	1		2	0			1	1	0	0	0	0	0	0	3		8	A3	A3	A2	A4	A3	A4	A5	A4	A5	A4	A5	A5	A5	A3	4	6	5				2	0	A3
810	6	fr	2	2		17	1	1		4	0			1	0	0	0	1	0	0	0	8		2	A1	A1	A1	A3	A5	A1	A1	A1	A1	A1	A2	A2	A1	A1	9	11	11				2	1	A1	A1	A1
811	6	fr	2	2		38	1	1		1	0			0	1	0	0	0	0	0	0	3		7	A3	A3	A2	A4	A3	A2	A4	A1	A1	A3	A3	A3	A2	A2	10	10	10				2	1	A1	A1	A1
812	6	fr	2	2		51	3	1		1	2	24	27	0	1	0	0	0	0	0	0	9	3	5	A4	A4	A4	A4	A5	A3	A4	A4	A4	A4	A5	A4	A4	A4	9	9	9				2	1	A3
813	6	fr	1			31	1	1		1	0			0	1	0	0	0	0	0	0	4		6	A2	A2	A3	A2	A2	A3	A5	A3	A2	A4	A4	A2	A3	A3	2	4	4				2	0	A3
814	6	fr	2	2		46	1	1		1	0			0	1	0	0	0	0	0	0	5		7	A2	A2	A2	A4	A1	A2	A2	A2	A3	A2	A2	A3	A1	A1	5	9	8				2	0	A1	A2	A1
815	6	fr	2	2		30	2	1		2	0			1	1	0	0	0	0	0	0	9	3	6	A3	A2	A2	A4	A2	A4	A4	A3	A4	A2	A4	A3	A2	A3	9	9	9				2	0	A3
816	6	fr	2	2		31	2	1		3	1	3	3	1	0	1	0	0	0	0	0	7		4	A3	A2	A3	A1	A4	A3	A3	A3	A4	A3	A4	A3	A4	A3	1	5	5				2	0	A3
817	6	fr	2	2		30	2	0	Belgique	2	0			0	1	0	0	0	0	0	0	3		8	A2	A3	A3	A3	A3	A2	A5	A4	A2	A2	A4	A2	A3	A2	3	6	5				2	0	A3
818	6	fr	1			22	1	1		4	0			1	1	0	0	0	0	0	0	5		6	A1	A1	A3	A3	A2	A3	A2	A2	A3	A2	A4	A3	A3	A3	8	6	8				2	1	A1	A1	A2
819	6	fr	2	2		36	2	1		2	0			0	0	1	0	0	0	0	0	9	8	8	A3	A2	A2	A4	A2	A3	A5	A2	A2	A2	A4	A4	A2	A2	7	6	7				2	0	A2	A2	A3
820	6	fr	2	2		42	1	1		1	0			0	1	0	0	0	0	0	0	3		6	A3	A2	A4	A4	A4	A3	A4	A4	A3	A3	A4	A3	A3	A3	3	5	4				2	0	A3
822	6	fr	1			49	1	1		1	0			0	1	0	0	0	0	0	0	5		4	A4	A3	A4	A4	A4	A4	A4	A3	A4	A4	A5	A4	A4	A3	9	6	5				2	0	A3
825	6	fr	2	2		44	2	0	Belgique	3	1	7	7	1	1	1	0	0	0	0	0	9	8	8	A5	A5	A4	A4	A4	A4	A4	A4	A4	A4	A5	A4	A4	A4	5	2	4				2	0	A3
826	6	fr	2	2		36	2	1		4	2	2	7	0	1	0	0	0	0	0	0	5		7	A2	A3	A2	A5	A3	A4	A3	A3	A5	A2	A4	A5	A3	A3	3	9	9				2	0	A1	A1	A3
827	6	fr	2	2		68	3	1		2	7	35	48	0	0	0	0	0	0	0	1	3		7	A3	A3	A3	A4	A5	A4	A4	A3	A4	A4	A5	A4	A4	A3	1	3	3				2	0	A3
829	6	fr	2	2		53	3	1		2	3	24	25	1	1	0	0	0	0	0	0	5		7	A4	A2	A4	A4	A4	A4	A4	A4	A3	A4	A4	A4	A5	A4	7	6	5				2	0	A3
830	6	fr	2	2		39	2	1		5	3	4	12	1	1	0	0	0	0	0	0	3		7	A3	A4	A2	A4	A3	A4	A4	A4	A4	A3	A4	A4	A4	A3	6	5	5				2	0	A3
832	6	fr	2	2		21	1	1		1	0			1	1	0	0	1	0	0	0	8		6	A3	A4	A3	A4	A2	A3	A4	A4	A2	A3	A4	A3	A4	A3	8	6	6				2	0	A1	A1	A3
833	6	fr	1			21	1	1		1	0			1	0	0	0	1	0	0	0	8		7	A4	A2	A4	A4	A5	A3	A4	A4	A4	A4	A4	A4	A2	A4	2	5	5				2	0	A3
834	6	fr	1			56	2	1		1	3	19	30	0	0	1	0	0	0	0	0	9	8	8	A5	A5	A3	A4	A4	A5	A5	A2	A5	A5	A5	A5	A5	A4	10	7	9				2	0	A3
835	6	fr	1			37	2	1		4	2	6	9	0	1	0	0	0	0	0	0	9	3	7	A4	A3	A4	A3	A3	A3	A4	A3	A3	A3	A4	A4	A5	A4	7	4	5				2	0	A3
836	6	fr	2	2		29	2	1		2	1	13	13	1	0	0	1	0	0	0	0	3		7	A2	A2	A4	A4	A3	A4	A4	A3	A4	A3	A4	A2	A4	A4	1	8	7				2	0	A3
837	6	fr	2	2		48	2	1		2	2	28	29	0	1	0	0	0	0	0	0	3		7	A2	A4	A2	A4	A4	A3	A3	A3	A3	A3	A4	A4	A4	A2	9	7	8				2	0	A3
838	6	fr	1			28	1	1		1	0			0	1	0	0	0	0	0	0	3		7	A4	A1	A5	A4	A3	A2	A2	A1	A3	A4	A2	A1	A3	A4	2	4	3				2	0	A1	A1	A1
841	6	fr	2	2		49	2	1		3	2	16	19	1	1	0	0	0	0	0	0	3		7	A3	A4	A4	A4	A3	A4	A5	A3	A4	A4	A4	A4	A3	A4	8	8	8				2	0	A1	A1	A3
842	6	fr	2	2		30	2	1		2	0			0	1	0	0	0	0	0	0	3		5	A3	A2	A3	A3	A4	A3	A3	A3	A3	A3	A4	A4	A3	A3	5	8	6				2	0	A3
844	6	fr	2	2		51	3	1		1	0			1	0	1	0	0	0	0	0	9	13	7	A3	A2	A4	A3	A4	A5	A4	A4	A3	A3	A5	A4	A5	A3	1	5	5				2	0	A3
846	6	fr	2	2		48	2	1		4	2	17	20	1	1	0	0	0	0	0	0	3		7	A3	A3	A3	A4	A4	A4	A4	A4	A4	A3	A3	A3	A3	A3	9	9	9				2	0	A3
847	6	fr	2	2		43	2	1		4	2	6	9	1	1	0	0	0	0	0	0	3		8	A3	A2	A2	A3	A2	A3	A3	A2	A3	A3	A4	A4	A2	A3	8	10	10				2	1	A3
848	6	fr	2	2		32	1	0	UK	1	0			0	1	0	0	0	0	0	0	3		8	A4	A3	A3	A4	A3	A4	A3	A4	A4	A4	A5	A3	A5	A3	6	6	6				2	0	A3
849	6	fr	2	2		29	2	1		2	0			1	1	0	0	0	0	0	0	3		7	A2	A2	A4	A4	A4	A5	A5	A3	A3	A5	A5	A5	A2	A3	9	7	7				2	0	A3
851	6	fr	1			21	1	1		0	0			0	1	0	0	0	0	0	0	10		6	A3	A3	A1	A2	A2	A4	A3	A5	A3	A2	A4	A3	A2	A2	9	5	7				2	0	A3
854	6	fr	2	2		27	1	1		1	0			0	1	0	0	1	0	0	0	9	6	8	A3	A4	A4	A5	A4	A4	A5	A4	A5	A3	A4	A4	A3	A4	5	5	5				2	0	A3
856	6	fr	2	2		38	2	1		4	2	2	7	0	0	1	0	0	0	0	0	9	8	8	A3	A3	A3	A5	A4	A3	A3	A3	A4	A3	A4	A4	A3	A3	7	6	6				2	0	A3
857	6	fr	2	2		25	2	1		2	0			1	1	0	0	0	0	0	0	5		5	A4	A4	A1	A3	A2	A4	A3	A4	A3	A3	A4	A4	A2	A2	11	8	9				2	0	A3
858	6	fr	1			33	1	1		1	0			0	1	0	0	0	0	0	0	5		7	A3	A2	A4	A4	A3	A4	A4	A4	A3	A3	A5	A3	A2	A4	2	5	6				2	0	A3
859	6	fr	1			33	2	1		4	2	4	1	0	1	0	0	0	0	0	0	9	7	8	A4	A4	A3	A5	A3	A4	A4	A4	A4	A4	A4	A4	A4	A3	9	5	8				2	0	A3
862	6	fr	2	2		37	2	1		3	1	5	5	1	1	0	0	0	0	0	0	4		5	A4	A4	A4	A4	A3	A4	A4	A4	A4	A4	A5	A5	A4	A4	2	2	2				2	0	A3
863	6	fr	2	2		40	1	1		1	0			0	1	0	0	0	0	0	0	3		7	A3	A2	A3	A2	A2	A4	A3	A3	A3	A3	A4	A2	A4	A2	3	9	7				2	0	A3
864	6	fr	2	2		24	1	1		2	0			0	0	0	0	1	0	0	0	8		7	A4	A2	A3	A3	A4	A4	A5	A2	A3	A3	A5	A4	A5	A4	10	9	9				2	0	A3
865	6	fr	2	2		46	3	1		3	2	14	15	1	1	0	0	0	0	0	0	5		5	A4	A4	A4	A3	A4	A3	A3	A4	A3	A4	A4	A3	A4	A3	5	5	5				2	0	A3
866	6	fr	2	2		34	2	1		3	1	4	4	1	1	0	0	0	0	0	0	3		7	A3	A3	A3	A4	A3	A3	A2	A3	A3	A3	A4	A4	A3	A3	8	9	8				2	0	A3
867	6	fr	2	2		30	2	1		2	0			0	1	0	0	1	0	0	0	10		6	A4	A3	A4	A3	A2	A3	A4	A3	A3	A4	A5	A4	A4	A3	3	6	5				2	0	A1	A2	A1
868	6	fr	2	2		27	2	1		2	0			0	0	1	0	0	0	0	0	9	8	8	A3	A4	A2	A4	A3	A3	A3	A4	A4	A3	A4	A5	A5	A2	9	7	8				2	0	A3
869	6	fr	2	2		48	3	1		4	3	11	16	1	0	1	0	0	0	0	0	2		7	A3	A4	A2	A5	A3	A4	A2	A3	A4	A2	A2	A4	A1	A2	11	11	11				2	0	A1	A2	A1
870	6	fr	1			25	1	1		4	0			0	0	0	0	1	0	0	0	8		8	A5	A4	A5	A4	A5	A4	A5	A5	A2	A4	A5	A3	A5	A4	2	1	1				2	0	A3
873	6	fr	2	2		46	2	1		3	1	4	4	1	1	0	0	0	0	0	0	9	13	7	A4	A4	A4	A2	A4	A4	A4	A4	A3	A4	A4	A3	A3	A3	7	4	5				2	0	A3
875	6	fr	2	2		48	3	1		3	2	8	13	1	1	0	0	0	0	0	0	3		7	A4	A3	A4	A5	A4	A5	A5	A5	A5	A4	A5	A5	A5	A4	3	3	3				2	1	A3
877	6	fr	2	2		37	2	1		4	2	4	7	1	1	0	0	0	0	0	0	9	3	5	A4	A4	A4	A5	A5	A4	A4	A3	A4	A4	A4	A4	A4	A4	5	4	5				2	0	A3
879	6	fr	1			29	1	1		0	0			0	1	0	0	0	0	0	0	5		4	A3	A2	A4	A3	A3	A3	A4	A4	A3	A3	A5	A3	A4	A3	8	8	7				2	0	A3
880	6	fr	2	1	0	36	2	1		3	1	5	5	0	1	0	0	0	0	0	0	5		6	A4	A3	A3	A5	A4	A3	A3	A2	A4	A3	A4	A4	A5	A4	1	2	2				2	1	A2	A2	A3
881	6	fr	2	2		53	2	1		3	1	14	14	1	1	0	0	0	0	0	0	5		6	A4	A1	A4	A3	A2	A3	A4	A5	A4	A4	A3	A4	A3	A3	8	4	6				2	0	A2	A2	A3
882	6	fr	2	2		36	2	1		5	3	0	11	1	1	0	0	0	0	0	0	10		5	A3	A2	A3	A4	A5	A4	A4	A2	A2	A3	A5	A4	A2	A3	5	5	5				2	0	A3
885	6	fr	2	2		44	2	1		4	2	5	7	0	1	0	0	0	0	0	0	9	13	7	A4	A3	A4	A4	A3	A4	A4	A3	A3	A4	A5	A4	A2	A3	8	9	8				2	0	A3
886	6	fr	2	2		52	2	1		4	4	15	27	1	0	1	0	0	0	0	0	2		1	A3	A2	A3	A4	A5	A5	A4	A4	A4	A4	A4	A4	A4	A4	4	2	3				2	0	A3
887	6	fr	1			43	1	1		1	0			0	1	0	0	0	0	0	0	3		7	A3	A3	A4	A4	A4	A4	A4	A4	A4	A3	A3	A3	A3	A3	6	8	7				2	0	A2	A1	A2
888	6	fr	2	2		33	2	1		2	0			1	1	0	0	0	0	0	0	9	7	8	A2	A3	A2	A3	A2	A4	A4	A3	A3	A4	A4	A4	A3	A2	9	8	9				2	0	A2	A2	A3
889	6	fr	2	2		56	2	1		2	2	25	30	1	0	1	0	0	0	0	0	3		7	A4	A2	A3	A5	A4	A4	A5	A5	A5	A5	A4	A4	A5	A4	8	4	5				2	0	A3
890	6	fr	2	2		21	1	1		4	0			0	0	0	0	1	0	0	0	8		6	A4	A3	A4	A4	A5	A4	A4	A3	A4	A4	A5	A4	A5	A4	4	8	7				2	0	A3
891	6	fr	2	2		61	2	1		2	1	38	38	0	0	0	0	0	0	0	1	9	3	5	A3	A4	A3	A4	A4	A4	A4	A3	A4	A3	A4	A3	A3	A3	1	7	9				2	0	A2	A2	A2
894	6	fr	1			33	2	1		2	0			1	1	0	0	0	0	0	0	9	3	6	A3	A4	A3	A5	A4	A4	A4	A2	A3	A3	A5	A5	A4	A3	7	5	6				2	1	A3
895	6	fr	2	2		46	2	1		4	2	13	18	1	1	0	0	0	0	0	0	3		7	A3	A2	A3	A4	A4	A5	A5	A3	A4	A3	A4	A4	A3	A4	6	7	6				2	0	A3
896	6	fr	1			20	1	1		5	0			1	0	0	0	1	0	0	0	8		6	A2	A3	A3	A3	A4	A3	A2	A1	A3	A2	A4	A3	A2	A3	9	8	9				2	1	A1	A1	A3
897	6	fr	1			50	2	1		1	0			1	0	1	0	0	0	0	0	7		1	A3	A2	A4	A2	A3	A4	A5	A4	A2	A4	A5	A4	A3	A3	1	1	1				2	0	A2	A3	A3
899	6	fr	2	2		58	2	1		3	2	23	27	0	1	0	0	0	0	0	0	3		7	A3	A4	A4	A4	A3	A4	A5	A5	A4	A3	A4	A5	A4	A4	4	6	6				2	0	A3
900	6	fr	1			57	1	1		1	0			0	0	0	0	0	1	0	0	7		2	A2	A4	A2	A4	A3	A4	A2	A4	A4	A2	A2	A4	A4	A4	11	9	10				2	1	A2	A2	A2
902	6	fr	1			37	2	1		2	0			1	1	0	0	0	0	0	0	3		7	A3	A2	A4	A4	A4	A3	A4	A4	A4	A4	A4	A4	A4	A3	6	6	6				2	0	A3
903	6	fr	1			32	1	1		3	0			0	0	0	1	0	0	0	0	5		5	A4	A4	A4	A5	A4	A5	A5	A4	A5	A5	A5	A5	A4	A4	1	4	2				2	0	A3
906	6	fr	2	2		53	1	1		1	0			0	1	0	0	0	0	0	0	4		7	A3	A3	A4	A4	A4	A2	A5	A4	A4	A4	A5	A5	A4	A5	11	6	9				2	0	A2	A2	A3
907	6	fr	2	2		30	2	1		2	0			1	1	0	0	0	0	0	0	4		7	A3	A2	A3	A5	A4	A4	A4	A4	A4	A2	A4	A5	A3	A3	6	8	8				2	0	A3
909	6	fr	2	2		28	2	1		3	1	0	0	0	0	0	0	1	0	0	0	8		7	A4	A2	A3	A4	A4	A3	A4	A4	A4	A3	A4	A5	A4	A4	4	4	4				2	0	A3
910	6	fr	2	2		36	2	1		4	2	1	4	0	0	0	0	0	1	0	0	3		7	A4	A4	A3	A4	A4	A3	A4	A3	A4	A4	A4	A3	A4	A4	9	4	6				2	0	A3
911	6	fr	2	2		54	3	1		2	3	17	23	1	1	0	0	0	0	0	0	9	5	7	A4	A4	A4	A4	A4	A3	A4	A4	A4	A4	A5	A4	A4	A4	8	2	4				2	0	A2	A2	A3
913	6	fr	2	2		30	2	1		2	0			1	1	0	0	0	0	0	0	3		7	A4	A4	A4	A4	A4	A3	A5	A4	A3	A4	A5	A5	A4	A4	8	3	7				2	0	A3
914	6	fr	2	2		28	2	1		1		0	0	0	1	0	0	0	0	0	0	4		4	A3	A2	A3	A4	A4	A5	A5	A4	A3	A2	A4	A5	A3	A4	6	6	4				2	0	A3
915	6	fr	2	2		54	3	1		1	1	23	23	0	0	0	1	0	0	0	0	7		2	A1	A2	A1	A3	A2	A2	A2	A2	A2	A1	A2	A2	A1	A1	8	10	9				2	1	A1	A1	A2
917	6	fr	2	2		22	1	1		0	0			0	0	0	0	1	0	0	0	8		7	A2	A4	A2	A4	A3	A3	A3	A3	A1	A2	A3	A4	A2	A2	9	8	8				2	0	A3
918	6	fr	2	2		41	2	1		2	0			0	1	0	0	0	0	0	0	3		7	A2	A3	A3	A3	A5	A4	A3	A3	A3	A2	A2	A4	A2	A2	6	9	8				2	0	A3
919	6	fr	2	2		59	1	1		2	3	23	36	1	1	0	0	0	0	0	0	9	5	7	A5	A5	A4	A4	A4	A4	A4	A4	A4	A4	A4	A4	A4	A4	4	6	6				2	0	A3
920	6	fr	2	2		33	2	1		4	2	4	6	0	1	0	0	0	0	0	0	5		5	A4	A2	A4	A4	A3	A4	A4	A3	A3	A4	A4	A4	A3	A4	1	3	2				2	0	A3
921	6	fr	2	2		29	2	1		2	0			1	1	0	0	0	0	0	0	9	7	8	A4	A3	A3	A4	A2	A4	A4	A3	A4	A3	A4	A4	A3	A3	7	3	6				2	0	A3
923	6	fr	2	2		32	2	1		3	1	0	0	1	1	0	0	0	0	0	0	3		8	A4	A4	A3	A4	A4	A5	A4	A4	A4	A4	A5	A5	A4	A4	8	6	7				2	0	A2	A2	A3
925	6	fr	2	2		41	2	1		3	1	11	11	1	1	0	0	0	0	0	0	5		5	A4	A3	A4	A4	A3	A4	A5	A3	A5	A3	A4	A5	A4	A4	9	6	7				2	0	A3
926	6	fr	2	2		29	2	1		2	0			1	1	0	0	0	0	0	0	3		7	A2	A3	A2	A4	A3	A3	A3	A2	A3	A2	A3	A4	A2	A2	5	9	9				2	0	A3
927	6	fr	2	2		28	1	1		1	0			0	1	1	0	0	0	0	0	9	13	7	A3	A1	A3	A4	A4	A3	A4	A3	A4	A5	A4	A3	A4	A3	6	8	8				2	0	A1	A1	A2
930	6	fr	2	2		32	1	1		2	1	12	12	1	1	0	0	0	0	0	0	3		4	A3	A3	A3	A4	A5	A4	A3	A2	A2	A2	A4	A2	A4	A3	3	8	6				2	0	A2	A2	A2
931	6	fr	2	2		37	1	1		1	0			1	1	0	0	0	0	0	0	3		7	A4	A4	A4	A5	A5	A4	A4	A3	A4	A3	A3	A3	A5	A4	7	8	7				2	0	A3
932	6	fr	1			35	1	1		1	0			0	1	0	0	0	0	0	0	5		5	A3	A2	A3	A3	A4	A4	A4	A1	A2	A3	A4	A2	A3	A3	6	4	5				2	0	A3
933	6	fr	2	2		35	2	1		1	0			0	1	0	0	0	0	0	0	3		7	A4	A4	A4	A5	A4	A4	A4	A4	A4	A4	A4	A4	A5	A4	9	4	5				2	0	A2	A2	A2
934	6	fr	2	2		34	2	1		5	3	1	5	1	1	0	0	0	0	0	0	9	7	8	A3	A4	A3	A5	A5	A4	A4	A3	A4	A4	A5	A3	A4	A4	11	9	10				2	0	A3
935	6	fr	2	2		29	2	1		2	0			1	1	0	0	0	0	0	0	9	13	6	A3	A3	A2	A2	A4	A4	A4	A4	A4	A2	A4	A4	A5	A3	9	7	5				2	0	A3
936	6	fr	2	2		43	2	1		3	1	10	10	0	1	0	0	0	0	0	0	3		7	A3	A2	A3	A4	A3	A3	A3	A3	A2	A3	A3	A4	A2	A3	3	6	5				2	0	A2	A2	A3
937	6	fr	1			26	1	1		2	0			0	0	0	0	1	0	0	0	8		7	A3	A2	A3	A3	A4	A2	A3	A2	A2	A3	A3	A2	A4	A3	7	6	7				2	0	A3
938	6	fr	2	2		32	2	1		4	1	0	8	1	0	0	0	0	0	1	0	7		4	A1	A1	A1	A1	A1	A1	A1	A1	A4	A3	A3	A1	A1	A1	1	11	11				2	1	A1	A1	A1
939	6	fr	2	2		27	1	1		0	0			1	1	0	0	0	0	0	0	9	7	8	A2	A4	A2	A2	A4	A3	A4	A4	A1	A2	A3	A2	A2	A2	6	9	8				2	0	A2	A3	A2
941	6	fr	2	2		36	2	1		3	1	9	9	0	1	0	0	0	0	0	0	4		6	A4	A2	A4	A5	A5	A5	A5	A4	A4	A5	A5	A5	A4	A5	3	3	3				2	0	A3
942	6	fr	2	2		36	2	0	Belgique	2	1	5	0	1	1	0	0	0	0	0	0	4		6	A2	A2	A3	A1	A5	A4	A3	A2	A1	A2	A4	A3	A4	A2	1	8	8				2	0	A3
943	6	fr	2	2		39	2	1		4	2	2	4	0	1	0	0	0	0	0	0	9	7	8	A3	A4	A3	A5	A2	A4	A4	A4	A4	A3	A5	A4	A4	A4	9	7	7				2	0	A3
944	6	fr	2	2		36	2	1		3	1	1	1	0	1	0	0	0	0	0	0	3		7	A4	A1	A2	A4	A4	A4	A4	A5	A1	A4	A2	A4	A3	A4	7	10	9				2	0	A3
945	6	fr	1			27	1	1		0	0			0	1	0	0	1	0	0	0	5		6	A3	A3	A2	A1	A2	A4	A4	A4	A3	A2	A5	A3	A4	A2	4	7	8				2	0	A3
947	6	fr	2	2		59	2	1		2	2	23	25	1	0	1	0	0	0	0	0	9	8	8	A4	A3	A4	A4	A4	A4	A4	A5	A4	A3	A5	A4	A5	A4	7	4	4				2	1	A3
950	6	fr	2	2		51	1	1		2	1	17	17	1	1	0	0	0	0	0	0	3		7	A3	A3	A3	A4	A3	A4	A4	A2	A3	A3	A4	A3	A3	A3	9	6	8				2	0	A3
951	6	fr	1			51	2	1		3	2	16	22	1	0	1	0	0	0	0	0	9	8	8	A4	A3	A3	A5	A4	A3	A4	A4	A5	A4	A5	A5	A5	A4	6	5	6				2	0	A3
953	6	fr	2	2		43	1	1		1	0			1	1	0	0	0	0	0	0	3		7	A4	A4	A2	A4	A4	A4	A4	A4	A4	A4	A5	A5	A4	A4	8	9	9				2	0	A3
954	6	fr	2	2		29	2	1		3	1	7	7	1	1	0	0	0	0	0	0	5		4	A4	A2	A3	A4	A4	A3	A4	A4	A4	A3	A4	A3	A4	A3	7	5	6				2	0	A3
955	6	fr	2	2		37	2	1		2	0			0	1	0	0	0	0	0	0	5		4	A3	A3	A3	A3	A4	A5	A4	A4	A3	A4	A4	A4	A5	A3	7	4	4				2	0	A3
956	6	fr	1			21	1	1		3	0			0	0	0	0	1	0	0	0	8		6	A5	A1	A3	A4	A5	A3	A3	A4	A2	A3	A5	A3	A2	A2	2	1	1				2	0	A3
957	6	fr	2	2		52	3	1		3	2	19	21	0	1	0	0	0	0	0	0	5		6	A2	A3	A3	A4	A3	A3	A4	A4	A4	A3	A4	A5	A4	A4	1	6	6				2	0	A3
958	6	fr	2	2		29	2	1		2	0			1	1	0	0	0	0	0	0	3		7	A3	A2	A3	A2	A4	A3	A3	A2	A2	A2	A3	A3	A2	A3	7	7	7				2	0	A3
959	6	fr	2	2		42	2	1		2	0			0	1	0	0	0	0	0	0	9	13	8	A2	A4	A3	A4	A4	A4	A4	A4	A4	A3	A4	A5	A4	A3	8	8	8				2	0	A3
960	6	fr	2	2		32	2	1		3	1	1	1	0	1	0	0	0	0	0	0	3		7	A2	A3	A2	A3	A3	A4	A2	A2	A3	A3	A4	A4	A1	A3	7	11	11				2	0	A3
961	6	fr	2	2		34	2	0	Algérie	2	0			0	1	0	0	0	0	0	0	9	13	8	A4	A5	A3	A4	A5	A5	A5	A5	A5	A5	A5	A5	A4	A5	9	5	6				2	0	A3
963	6	fr	1			44	2	1		5	3	12	20	1	1	0	0	0	0	0	0	3		6	A5	A4	A4	A3	A4	A5	A5	A5	A3	A4	A5	A5	A5	A5	9	1	3				2	0	A3
964	6	fr	2	2		32	1	1		1	0			0	1	0	0	0	0	0	0	9	13	6	A2	A2	A2	A4	A2	A2	A2	A2	A1	A2	A3	A4	A2	A2	9	7	8				2	0	A3
965	6	fr	1			48	2	1		4	2	15	18	1	1	0	0	0	0	0	0	3		6	A4	A3	A4	A4	A4	A3	A3	A4	A4	A4	A4	A4	A3	A3	7	5	6				2	0	A3
966	6	fr	2	2		42	2	1		4	2	4	8	1	1	0	0	0	0	0	0	3		7	A2	A3	A2	A3	A3	A4	A2	A3	A3	A2	A4	A5	A3	A2	8	11	9				2	1	A1	A1	A2
967	6	fr	2	2		29	1	1		1	0			1	1	0	0	0	0	0	0	9	7	8	A4	A3	A3	A2	A4	A4	A4	A4	A2	A3	A3	A2	A2	A3	7	2	4				2	0	A3
968	6	fr	2	2		58	2	1		2	2	30	33	0	0	0	0	0	0	0	1	9	1	3	A3	A2	A4	A3	A5	A4	A4	A4	A2	A3	A4	A3	A3	A3	1	6	6				2	0	A3
969	6	fr	2	2		42	1	1		1	0			1	1	0	0	0	0	0	0	5		5	A4	A2	A3	A4	A3	A4	A4	A3	A4	A4	A4	A4	A3	A3	1	3	2				2	0	A3
970	6	fr	2	2		30	2	1		2	0			1	0	1	0	0	0	0	0	3		7	A3	A2	A3	A3	A2	A3	A3	A3	A2	A3	A4	A2	A3	A3	1	6	8				2	0	A3
971	6	fr	2	2		55	1	1		1	0			1	1	0	0	0	0	0	0	3		7	A3	A2	A3	A4	A3	A4	A4	A3	A4	A3	A4	A3	A2	A3	2	4	4				2	0	A3
972	6	fr	2	2		24	2	1		2	0			0	0	0	0	1	0	0	0	8		6	A3	A2	A4	A3	A3	A3	A3	A4	A3	A4	A3	A3	A4	A4	4	8	7				2	0	A3
974	6	fr	2	2		33	1	1		1	0			0	1	0	0	0	0	0	0	3		8	A4	A2	A5	A3	A3	A4	A4	A4	A4	A5	A5	A5	A4	A4	6	4	5				2	0	A3
976	6	fr	1			55	2	1		2	0			0	1	0	0	0	0	0	0	3		7	A4	A3	A5	A5	A5	A4	A5	A5	A4	A4	A5	A5	A5	A5	3	1	1				2	0	A3
979	6	fr	2	2		31	2	1		3	1	2	2	1	1	0	0	0	0	0	0	9	1	4	A2	A1	A2	A5	A4	A3	A2	A2	A3	A2	A3	A3	A4	A2	1	9	9				2	0	A3
981	6	fr	1			68	3	1		0	1	35	35	0	1	0	0	0	0	0	0	9	7	8	A3	A4	A4	A4	A4	A4	A4	A4	A4	A4	A5	A3	A4	A3	3	3	3				2	0	A3
983	6	fr	2	2		24	1	1		3	0			0	0	0	0	1	0	0	0	8		7	A2	A2	A3	A4	A4	A3	A3	A3	A4	A3	A2	A2	A3	A4	7	8	8				2	0	A3
984	6	fr	2	1	1	34	2	1		3	1	1	1	0	1	0	0	0	0	0	0	9	7	8	A5	A3	A4	A5	A4	A4	A4	A4	A4	A4	A4	A5	A4	A4	1	1	1	2	2	3	2	0	A3
985	6	fr	1			48	2	1		2	0			0	0	0	0	0	1	0	0	7		7	A1	A3	A3	A3	A3	A4	A4	A2	A2	A4	A5	A3	A3	A2	2	7	9				2	1	A2	A2	A2
987	6	fr	2	2		60	3	1		1	2	33	35	1	1	0	0	0	0	0	0	3		7	A3	A2	A4	A4	A4	A5	A5	A4	A4	A4	A5	A5	A5	A4	5	3	3				2	0	A3
988	6	fr	2	2		37	2	1		4	2	4	5	0	1	0	0	0	0	0	0	3		6	A3	A3	A2	A4	A2	A4	A4	A3	A4	A2	A3	A4	A4	A4	7	4	6				2	0	A3
989	6	fr	2	2		35	2	1		2	0			0	1	0	0	0	0	0	0	3		8	A2	A2	A3	A4	A2	A4	A4	A4	A4	A4	A4	A4	A1	A3	1	2	3				2	0	A3
991	6	fr	2	2		30	2	1		3	1	2	2	0	1	0	0	0	0	0	0	9	7	8	A4	A4	A3	A5	A4	A5	A4	A4	A4	A4	A5	A5	A3	A3	6	5	6				2	0	A3
992	6	fr	2	2		35	2	1		4	2	1	7	1	1	0	0	0	0	0	0	3		7	A4	A4	A3	A5	A5	A5	A4	A2	A5	A4	A4	A3	A5	A4	8	5	5				2	0	A3
994	6	fr	1			33	1	1		1	0			0	1	0	0	0	0	0	0	3		7	A5	A4	A5	A4	A4	A5	A4	A5	A4	A5	A5	A4	A4	A4	2	2	2				2	1	A3
995	6	fr	1			35	2	1		3	1	4	4	1	1	0	0	0	0	0	0	3		5	A3	A1	A2	A3	A5	A3	A4	A4	A3	A3	A4	A3	A2	A2	3	8	8				2	0	A3
996	6	fr	2	2		37	2	1		4	2	2	6	1	1	0	0	0	0	0	0	3		7	A4	A4	A4	A4	A5	A4	A4	A4	A4	A4	A4	A4	A4	A4	4	6	5				2	0	A2	A2	A2
999	6	fr	1			57	2	1		2	0			0	1	0	0	0	0	0	0	3		7	A3	A4	A4	A4	A3	A4	A4	A3	A4	A3	A4	A4	A4	A4	4	9	7				2	1	A2	A3	A2
1000	6	fr	2	2		38	2	1		4	2	2	6	0	0	1	0	0	0	0	0	2		4	A5	A5	A5	A5	A5	A5	A5	A3	A5	A5	A5	A5	A5	A5	9	2	4				2	0	A3
1002	6	fr	2	2		24	1	1		1	0			0	0	0	0	1	0	0	0	8		6	A2	A2	A4	A4	A3	A2	A4	A4	A4	A4	A4	A4	A4	A4	4	5	5				2	0	A3
1004	6	fr	2	2		39	1	1		2	1	2	0	0	1	0	0	0	0	0	0	9	3	6	A2	A4	A2	A4	A4	A3	A4	A4	A4	A2	A5	A4	A4	A3	9	8	8				2	0	A3
1005	6	fr	2	2		38	2	1		6	4	4	16	1	1	0	0	0	0	0	0	9	13	6	A3	A4	A2	A4	A2	A4	A3	A2	A4	A2	A4	A4	A1	A2	10	10	10				2	0	A3
1007	6	fr	2	2		56	2	1		2	3	23	28	0	1	0	0	0	0	0	0	4		7	A4	A3	A4	A5	A3	A4	A4	A4	A5	A4	A5	A5	A2	A3	8	4	6				2	0	A2	A2	A3
1009	6	fr	2	2		65	1	1		1	1	34	34	0	1	0	0	0	0	0	0	3		7	A5	A5	A5	A5	A3	A5	A5	A5	A5	A5	A5	A5	A4	A4	3	1	1				2	1	A3
1013	6	fr	2	2		62	2	1		2		28	36	1	0	1	0	0	0	0	0	3		7	A3	A3	A4	A4	A4	A4	A4	A3	A3	A3	A4	A4	A4	A3	6	7	7				2	0	A3
1014	6	fr	2	2		24	2	1		2	0			1	1	0	0	0	0	0	0	9	3	6	A3	A4	A3	A3	A3	A4	A4	A4	A3	A3	A4	A5	A3	A3	4	6	5				2	0	A3
1016	6	fr	1			99	4	1		1	4	62	73	0	0	0	0	0	0	0	1	5		4	A4	A5	A4	A5	A4	A4	A4	A3	A5	A4	A5	A5	A4	A3	1	3	3				2	0	A3
1017	6	fr	2	2		41	2	1		5	3	5	12	1	1	0	0	0	0	0	0	9	13	7	A4	A4	A2	A5	A3	A3	A2	A3	A5	A3	A4	A5	A2	A3	10	9	7				2	0	A3
1021	6	fr	2	2		42	2	1		5	3	2	17	1	0	1	0	0	0	0	0	2		5	A3	A5	A2	A5	A4	A4	A4	A4	A4	A3	A5	A5	A5	A4	1	8	8				2	0	A3
1022	6	fr	2	2		31	2	1		2	0			0	1	0	0	0	0	0	0	3		7	A3	A4	A4	A4	A4	A4	A4	A4	A4	A4	A4	A5	A5	A4	2	5	5				2	0	A3
1024	6	fr	2	2		40	2	1		5	3	9	10	1	1	0	0	0	0	0	0	3		7	A4	A3	A5	A4	A4	A4	A3	A3	A4	A4	A4	A5	A5	A3	2	3	3				2	0	A3
1025	6	fr	2	2		46	2	1		5	2	9	12	0	0	0	0	0	1	0	0	10		7	A2	A3	A3	A5	A5	A4	A4	A4	A4	A3	A5	A5	A5	A3	1	10	9				2	0	A3
1026	6	fr	2	2		43	3	1		4	3	13	20	1	0	1	0	0	0	0	0	9	13	6	A4	A2	A4	A4	A4	A3	A4	A4	A4	A3	A5	A4	A2	A3	9	7	7				2	0	A2	A3	A2
1027	6	fr	2	2		39	2	1		2	0			1	1	0	0	0	0	0	0	10		7	A4	A5	A5	A4	A3	A5	A4	A4	A3	A4	A4	A4	A3	A4	1	2	2				2	0	A3
1028	6	fr	2	2		65	1	1		1	0			0	1	0	0	0	0	0	0	9	13	5	A2	A4	A2	A4	A4	A4	A4	A4	A4	A4	A4	A4	A3	A2	10	8	10				2	0	A3
1030	6	fr	1			29	1	1		1	0			1	1	0	0	0	0	0	0	3		7	A5	A1	A4	A5	A5	A5	A5	A5	A4	A4	A5	A5	A5	A5	1	3	2				2	0	A1	A1	A1
1031	6	fr	2	2		38	1	1		1	0			1	0	1	0	0	0	0	0	4		7	A4	A3	A4	A4	A4	A4	A5	A4	A4	A4	A5	A4	A5	A4	2	2	2				2	0	A3
1032	6	fr	2	2		36	2	1		4	2	4	6	1	0	1	0	0	0	0	0	3		7	A4	A3	A3	A4	A3	A4	A3	A3	A3	A4	A4	A4	A3	A4	7	9	9				2	0	A3
1033	6	fr	2	2		48	1	1		2	1	18	18	0	1	0	0	0	0	0	0	2		3	A1	A1	A1	A3	A2	A3	A3	A2	A3	A2	A3	A4	A3	A2	6	6	6				2	0	A3
1035	6	fr	2	2		21	1	1		3	0			0	0	0	0	1	0	0	0	8		6	A2	A3	A4	A5	A5	A5	A5	A3	A3	A3	A5	A5	A5	A4	3	7	5				2	0	A2	A3	A2
1037	6	fr	1			35	1	1		1	0			0	0	0	1	0	0	0	0	10		7	A3	A3	A4	A5	A4	A3	A4	A2	A3	A2	A3	A5	A3	A4	9	3	6				2	1	A1	A1	A2
1038	6	fr	1			46	2	1		3	1	14	14	0	1	0	0	0	0	0	0	3		5	A2	A2	A2	A4	A4	A3	A5	A3	A4	A2	A5	A4	A2	A2	3	8	6				2	0	A3
1039	6	fr	2	1	0	27	2	1		2	0			1	1	0	0	0	0	0	0	5		7	A5	A3	A4	A4	A3	A4	A4	A4	A3	A4	A4	A4	A2	A3	5	6	6				2	0	A3
1040	6	fr	2	2		38	2	1		2	0			1	1	0	0	0	0	0	0	5		4	A3	A3	A2	A4	A5	A3	A3	A3	A4	A3	A4	A3	A2	A3	4	9	8				2	0	A3
1041	6	fr	2	2		46	2	1		1	0			1	1	0	0	0	0	0	0	9	3	6	A4	A4	A4	A5	A4	A5	A5	A4	A5	A4	A5	A4	A5	A3	4	2	1				2	0	A3
1042	6	fr	2	2		28	2	1		2	0			1	1	0	0	0	0	0	0	9	3	6	A2	A4	A3	A3	A2	A4	A3	A3	A3	A2	A3	A4	A4	A3	8	7	7				2	0	A3
1043	6	fr	2	2		59	1	1		2	1	35	35	0	1	0	0	0	0	0	0	9	1	1	A4	A4	A4	A5	A4	A5	A5	A4	A5	A4	A4	A4	A4	A3	3	2	2				2	0	A3
1046	6	fr	2	2		60	2	1		2	0			0	0	1	0	0	0	0	0	3		7	A4	A3	A4	A4	A4	A5	A4	A4	A4	A4	A4	A5	A3	A4	1	3	2				2	0	A3
1047	6	fr	2	2		32	2	1		3	1	5	5	0	0	0	0	0	1	0	0	5		4	A2	A3	A3	A3	A2	A2	A2	A2	A2	A2	A4	A4	A3	A3	1	8	8				2	0	A2	A2	A3
1048	6	fr	1			51	3	1		0	2	17	23	0	0	1	0	0	0	0	0	7		3	A4	A4	A4	A4	A4	A4	A5	A5	A5	A4	A5	A5	A5	A5	1	3	2				1	1	A1	A1	A3
1050	6	fr	2	2		36	2	1		3	1	4	4	0	1	0	0	0	0	0	0	3		7	A2	A3	A2	A4	A5	A3	A3	A2	A4	A2	A5	A4	A4	A3	9	9	9				2	1	A1	A1	A1
1052	6	fr	1			17	2	1		3	0			1	0	0	0	1	0	0	0	8		2	A3	A1	A2	A4	A2	A3	A5	A4	A3	A3	A4	A5	A3	A3	4	3	4				2	0	A3
1054	6	fr	2	2		30	3	1		2	0			1	1	0	0	0	0	0	0	9	7	8	A3	A1	A1	A5	A3	A3	A3	A4	A3	A3	A5	A4	A5	A3	10	11	11				2	0	A1	A2	A1
1059	6	fr	2	2		66	4	1		2	3	27	40	0	0	0	0	0	0	0	1	4		5	A3	A3	A4	A4	A3	A4	A4	A3	A3	A4	A4	A3	A4	A3	1	6	6				2	0	A3
1060	6	fr	2	2		26	2	1		3	1	1	1	0	0	0	0	0	1	0	0	7		7	A4	A2	A4	A3	A5	A4	A3	A4	A3	A4	A5	A5	A4	A4	1	1	1				1	0	A3
1062	6	fr	1			17	1	1		4	0			0	0	0	0	1	0	0	0	8		4	A3	A1	A1	A1	A1	A1	A1	A1	A1	A1	A2	A1	A2	A1	8	5	11				2	0	A1	A1	A3
1064	6	fr	2	2		34	2	1		2	1	5	5	0	1	0	0	0	0	0	0	3		7	A4	A1	A4	A3	A3	A4	A4	A4	A4	A4	A4	A4	A2	A4	4	4	4				2	0	A2	A3	A2
1066	6	fr	2	2		56	3	1		1	3	30	36	0	1	0	0	0	0	0	0	5		4	A2	A1	A2	A4	A4	A5	A3	A4	A4	A2	A5	A5	A5	A3	5	8	8				2	0	A3
1068	6	fr	2	2		34	2	1		3	1	2	2	1	1	0	0	0	0	0	0	3		8	A3	A2	A4	A3	A5	A4	A5	A3	A2	A2	A5	A4	A3	A3	4	5	5				2	0	A1	A1	A2
1069	6	fr	2	2		43	3	1		3	2	9	12	0	1	0	0	0	0	0	0	4		6	A3	A2	A3	A4	A3	A4	A3	A3	A4	A3	A4	A5	A3	A3	4	6	6				2	0	A2	A2	A3
1070	6	fr	1			35	2	1		2	0			0	1	0	0	0	0	0	0	3		7	A4	A2	A2	A4	A2	A3	A3	A3	A1	A3	A5	A3	A1	A2	8	5	9				2	0	A3
1071	6	fr	2	2		35	1	1		2	1	9	0	0	1	0	0	0	0	0	0	10		6	A4	A4	A3	A4	A3	A3	A3	A4	A4	A4	A4	A5	A4	A4	8	9	8				2	1	A3
1072	6	fr	1			37	2	1		2	0			0	1	0	0	0	0	0	0	5		6	A2	A1	A3	A4	A4	A3	A3	A3	A2	A2	A4	A4	A1	A3	3	9	8				2	1	A3
1073	6	fr	2	2		31	1	1		2	1	7	7	1	1	0	0	0	0	0	0	6		6	A4	A4	A3	A3	A2	A4	A3	A4	A3	A4	A4	A4	A4	A4	7	5	6				2	0	A3
1075	6	fr	2	2		44	4	1		2	3	16	22	1	1	0	0	0	0	0	0	5		4	A3	A2	A2	A5	A5	A3	A5	A2	A2	A3	A5	A3	A1	A2	10	9	9				2	0	A3
1076	6	fr	2	2		40	1	1		1	0			0	1	0	0	0	0	0	0	4		6	A3	A1	A4	A5	A4	A5	A5	A3	A5	A4	A5	A4	A3	A3	4	9	8				2	0	A2	A1	A2
1077	6	fr	2	2		45	1	1		1	0			1	1	0	0	0	0	0	0	9	7	8	A3	A3	A2	A5	A4	A3	A2	A2	A4	A4	A3	A3	A3	A3	9	9	9				2	0	A2	A2	A2
1080	6	fr	2	2		59	1	1		1	0			1	1	0	0	0	0	0	0	10		4	A2	A3	A2	A4	A3	A4	A3	A2	A4	A2	A4	A3	A3	A3	7	9	9				2	0	A3
1079	6	fr	2	2		27	1	1		1	0			0	1	0	0	0	0	0	0	3		7	A4	A2	A3	A5	A5	A3	A4	A2	A3	A3	A4	A4	A5	A4	6	9	8				2	0	A3
1082	6	fr	2	2		47	2	1		4	2	17	21	0	1	0	0	0	0	0	0	4		4	A3	A3	A3	A4	A3	A3	A3	A5	A4	A3	A4	A4	A3	A3	6	6	6				2	0	A2	A2	A2
1083	6	fr	2	3		34	2	1		2	0			0	0	0	1	0	0	0	0	3		7	A2	A2	A3	A3	A3	A3	A3	A2	A3	A2	A3	A4	A3	A2	6	6	6				2	0	A3
1084	6	fr	2	2		43	2	1		4	2	7	12	0	0	1	0	0	0	0	0	9	13	7	A3	A5	A3	A5	A4	A4	A4	A4	A5	A4	A5	A5	A4	A3	9	7	7				2	0	A3
1087	6	fr	2	2		38	3	1		3	2	9	13	1	0	1	0	0	0	0	0	9	4	6	A2	A4	A3	A4	A2	A4	A3	A3	A4	A3	A4	A4	A4	A3	8	4	5				2	0	A2	A2	A2
1089	6	fr	2	2		43	1	1		1	0			0	1	0	0	0	0	0	0	9	3	6	A3	A5	A3	A4	A4	A4	A4	A4	A4	A4	A4	A4	A5	A4	9	6	7				2	0	A1	A2	A1
1091	6	fr	2	2		32	2	1		3	1	7	0	1	1	0	0	0	0	0	0	2		4	A4	A3	A4	A4	A4	A3	A3	A3	A5	A4	A4	A4	A5	A4	5	3	3				2	1	A2	A2	A3
1092	6	fr	1			62	2	1		2	2	25	30	1	1	0	0	0	0	0	0	9	7	8	A3	A3	A4	A4	A3	A3	A4	A3	A4	A3	A4	A4	A4	A3	4	5	5				2	1	A2	A2	A3
1093	6	fr	2	2		37	2	1		4	2	8	9	1	1	0	0	0	0	0	0	9	13	7	A4	A5	A2	A5	A4	A4	A5	A4	A5	A4	A5	A5	A5	A3	9	8	9				2	0	A3
1094	6	fr	2	2		31	2	1		4	2	1	5	0	1	0	0	0	0	0	0	9	3	6	A4	A5	A2	A5	A5	A4	A5	A4	A3	A3	A4	A4	A4	A3	9	7	8				2	0	A3
1096	6	fr	2	2		23	1	1		2	0			1	1	0	0	0	0	0	0	7		4	A3	A2	A3	A4	A2	A4	A4	A3	A5	A3	A5	A4	A4	A3	2	6	7				2	0	A1	A1	A1
1097	6	fr	2	2		56	3	1		1	2	29	31	0	0	1	0	0	0	0	0	3		7	A3	A3	A3	A4	A3	A4	A3	A4	A4	A3	A4	A2	A3	A2	5	10	8				2	1	A3
1098	6	fr	2	2		47	3	1		1	0			1	1	0	0	0	0	0	0	5		5	A3	A2	A2	A4	A5	A3	A4	A3	A3	A2	A3	A3	A2	A3	9	9	9				2	0	A1	A1	A3
1102	6	fr	2	2		69	2	1		2	2	40	45	0	0	0	0	0	0	0	1	4		4	A2	A3	A2	A5	A3	A4	A5	A2	A5	A2	A5	A3	A3	A2	1	9	9				2	0	A3
1103	6	fr	1			32	2	1		3	0			0	0	0	0	1	0	0	0	8		7	A2	A3	A2	A4	A4	A2	A2	A2	A3	A2	A3	A4	A2	A2	6	9	8				2	0	A1	A3	A1
1105	6	fr	2	2		52	2	1		2	0			1	1	1	0	0	0	0	0	9	13	7	A4	A4	A3	A4	A4	A4	A4	A4	A4	A4	A4	A4	A3	A3	7	5	6				2	0	A3
1106	6	fr	1			22	1	1		1	0			0	0	0	0	1	0	0	0	8		7	A4	A4	A4	A3	A4	A4	A4	A3	A3	A3	A4	A4	A3	A4	2	4	4				2	0	A3
1107	6	fr	2	2		60	3	1		1	3	19	30	1	1	0	0	0	0	0	0	3		8	A4	A5	A4	A5	A4	A5	A4	A4	A4	A4	A5	A5	A4	A4	1	3	3				2	0	A3
1108	6	fr	2	2		41	2	1		4	2	6	12	0	1	0	0	0	0	0	0	3		8	A4	A3	A4	A5	A4	A4	A4	A4	A4	A4	A4	A5	A3	A3	6	7	6				2	0	A3
1109	6	fr	2	2		29	1	1		1	0			0	1	0	0	0	0	0	0	10		6	A4	A3	A3	A4	A4	A5	A3	A5	A4	A4	A5	A4	A4	A3	8	7	8				2	0	A3
1111	6	fr	2	2		35	2	1		4	2	5	7	0	1	0	0	0	0	0	0	9	9	8	A3	A3	A3	A4	A4	A4	A5	A3	A4	A3	A5	A4	A3	A4	8	8	8				2	0	A3
1113	6	fr	2	2		41	2	1		2	0			1	1	0	0	0	0	0	0	7		5	A3	A2	A3	A5	A3	A3	A4	A3	A5	A3	A4	A4	A4	A4	6	9	9				2	0	A3
1114	6	fr	2	2		40	2	1		4	2	8	10	0	0	1	0	0	0	0	0	9	4	6	A4	A3	A4	A3	A4	A4	A4	A3	A3	A4	A4	A3	A3	A4	10	5	7				2	0	A2	A2	A3
1115	6	fr	3			23	1	1		1	0			1	0	0	0	1	0	0	0	8		6	A1	A1	A3	A4	A2	A4	A2	A1	A1	A3	A3	A1	A2	A2	6	8	7				2	0	A2	A2	A2
1116	6	fr	2	2		51	2	1		4	4	7	9	0	1	0	0	0	0	0	0	3		8	A5	A5	A4	A4	A5	A4	A4	A3	A4	A5	A5	A5	A5	A5	9	6	7				2	0	A3
1118	6	fr	1			37	2	0	En voyage pour 6 mois, stoppé au bout d'une semaine	3	1	4	4	0	1	0	0	0	0	0	0	3		6	A3	A2	A3	A4	A4	A4	A4	A4	A4	A3	A3	A3	A5	A3	3	5	5				2	0	A3
1119	6	fr	2	2		52	2	1		2	2	27	30	1	1	0	0	0	0	0	0	5		5	A4	A4	A4	A4	A4	A4	A4	A4	A4	A3	A5	A5	A5	A3	7	7	7				2	0	A3
1120	6	fr	1			34	2	1		3	1	4	4	0	0	1	0	0	0	0	0	3		7	A3	A1	A4	A4	A5	A4	A5	A2	A3	A2	A5	A5	A5	A3	11	4	6				2	0	A3
1121	6	fr	2	2		33	2	1		2	0			1	0	0	0	1	0	0	0	9	13	7	A4	A2	A3	A5	A3	A4	A4	A4	A5	A4	A5	A5	A5	A3	9	10	9				2	0	A3
1122	6	fr	2	2		36	2	1		4	2	8	11	1	1	0	0	0	0	0	0	5		4	A3	A3	A2	A5	A3	A4	A5	A2	A4	A3	A4	A4	A4	A3	11	9	10				2	0	A3
1123	6	fr	2	2		23	2	1		2	0			0	1	0	0	1	0	0	0	3		7	A4	A3	A4	A5	A4	A3	A5	A5	A4	A5	A4	A5	A3	A4	8	6	6				2	0	A3
1125	6	fr	2	2		57	1	1		2	1	9	9	0	1	0	0	0	0	0	0	9	1	4	A5	A5	A5	A5	A4	A5	A5	A5	A5	A5	A5	A5	A5	A5	4	4	4				2	0	A3
1126	6	fr	2	2		32	2	1		2	0			1	1	1	0	0	0	0	0	3		7	A4	A3	A4	A4	A5	A2	A3	A2	A4	A3	A3	A4	A2	A3	4	7	6				2	0	A3
1129	6	fr	1			27	1	1		2	0			0	1	0	0	1	0	0	0	8		7	A2	A2	A3	A4	A2	A2	A4	A2	A2	A3	A4	A2	A2	A2	9	5	7				2	0	A3
1130	6	fr	2	2		30	2	1		4	2	2	8	0	1	0	0	0	0	0	0	5		4	A3	A4	A4	A4	A2	A4	A4	A3	A3	A3	A4	A5	A4	A3	11	6	8				2	0	A3
1131	6	fr	1			40	2	1		3	1	5	5	0	1	0	0	0	0	0	0	3		7	A3	A2	A4	A4	A4	A3	A3	A4	A4	A2	A3	A4	A4	A3	7	3	4				2	0	A3
1132	6	fr	2	2		42	3	1		4	2	10	14	1	1	0	0	0	0	0	0	5		6	A3	A1	A1	A3	A1	A3	A4	A2	A3	A2	A3	A2	A1	A2	9	8	9				2	0	A3
1133	6	fr	2	2		34	2	1		4	2	4	4	0	1	0	0	0	0	0	0	3		8	A5	A3	A4	A4	A4	A4	A5	A5	A4	A4	A5	A5	A5	A4	3	4	4				2	0	A3
1135	6	fr	2	2		38	2	1		2	0			1	1	0	0	0	0	0	0	3		7	A2	A2	A2	A5	A3	A4	A4	A1	A4	A3	A4	A4	A4	A3	6	9	8				2	0	A1	A2	A1
1136	6	fr	1			21	1	1		1	0			0	0	0	0	1	0	0	0	8		6	A3	A1	A2	A3	A4	A2	A4	A3	A2	A3	A5	A4	A3	A3	8	5	7				2	0	A2	A2	A2
1137	6	fr	2	2		43	2	1		4	2	6	10	1	1	0	0	0	0	0	0	3		8	A2	A2	A1	A4	A1	A2	A1	A2	A3	A2	A4	A3	A3	A2	8	9	9				2	0	A2	A2	A3
1138	6	fr	2	2		40	2	1		7	6	5	19	1	0	1	0	0	0	0	0	2		5	A4	A4	A3	A5	A5	A3	A5	A3	A4	A4	A5	A5	A5	A4	1	7	5				2	0	A3
1140	6	fr	2	2		55	1	1		1	0			0	0	0	1	0	0	1	0	9	9	8	A3	A3	A3	A4	A2	A4	A4	A3	A3	A4	A4	A3	A3	A3	3	3	3				2	1	A1	A2	A1
1143	6	fr	2	2		24	1	1		2	0			0	0	0	0	1	0	0	0	8		6	A3	A2	A3	A4	A4	A3	A3	A2	A3	A3	A3	A3	A2	A2	7	10	9				2	0	A2	A2	A2
1144	6	fr	2	2		27	2	1		2	0			0	1	0	0	0	0	0	0	5		7	A5	A4	A5	A5	A5	A5	A5	A5	A5	A5	A5	A5	A5	A5	1	1	1				2	0	A3
1145	6	fr	2	2		33	2	1		2	0			1	1	0	0	0	0	0	0	3		7	A3	A3	A3	A4	A4	A4	A3	A2	A3	A3	A2	A4	A2	A2	8	8	8				2	0	A3
1146	6	fr	2	2		51	3	1		3	2	12	17	0	1	0	0	0	0	0	0	5		4	A4	A4	A4	A4	A5	A4	A5	A5	A5	A5	A5	A5	A5	A5	9	9	9				2	0	A3
1150	6	fr	1			32	2	1		4	2	2	4	0	1	0	0	0	0	0	0	3		7	A3	A4	A3	A4	A4	A3	A3	A2	A3	A2	A3	A3	A4	A3	3	8	6				2	0	A1	A1	A1
1153	6	fr	2	1	1	30	2	1		3	1	5	5	1	0	0	1	0	0	0	0	7		6	A4	A4	A2	A4	A3	A4	A3	A4	A4	A3	A4	A5	A3	A3	1	10	7	11	11	11	2	0	A2	A2	A3
1154	6	fr	2	2		28	2	1		3	1	0	0	1	0	0	0	0	1	0	0	10		6	A4	A1	A3	A4	A4	A4	A5	A3	A3	A2	A4	A5	A4	A4	2	5	5				1	0	A3
1155	6	fr	1			49	2	1		5	3	3	11	0	1	0	0	0	0	0	0	3		7	A4	A4	A4	A4	A3	A3	A5	A4	A3	A3	A4	A4	A3	A3	8	8	8				2	0	A2	A3	A2
1156	6	fr	1			22	2	1		3	0			1	0	0	0	1	0	0	0	8		5	A5	A2	A4	A4	A1	A3	A4	A4	A4	A4	A4	A5	A4	A3	1	4	3				2	0	A1	A1	A1
1157	6	fr	2	2		45	1	1		2	1	5	5	0	1	0	0	0	0	0	0	5		6	A4	A2	A3	A3	A4	A4	A4	A3	A3	A4	A4	A3	A4	A4	7	5	6				2	0	A3
1158	6	fr	1			24	2	1		3	0			1	1	0	0	0	0	0	0	7		7	A2	A1	A2	A2	A1	A4	A4	A4	A1	A2	A4	A4	A4	A3	9	10	9				2	0	A3
1159	6	fr	2	2		31	1	1		1	0			1	1	0	0	0	0	0	0	3		7	A3	A2	A2	A2	A4	A3	A2	A2	A1	A2	A3	A1	A2	A1	8	6	6				2	0	A3
1160	6	fr	1			27	1	1		3	0			0	1	0	0	0	0	0	0	3		7	A4	A3	A4	A4	A4	A4	A4	A4	A3	A4	A4	A4	A4	A4	1	2	2				2	0	A3
1161	6	fr	2	2		26	1	1		4	0			0	1	0	0	0	0	0	0	3		7	A2	A1	A2	A4	A2	A3	A3	A3	A3	A2	A3	A3	A2	A1	2	11	10				2	0	A3
1162	6	fr	2	2		41	2	1		4	2	4	6	0	0	1	0	0	0	0	0	3		7	A3	A3	A2	A4	A2	A2	A2	A2	A4	A2	A3	A5	A4	A3	9	9	9				2	0	A1	A1	A3
1163	6	fr	2	2		51	2	1		1	0			0	1	0	0	0	0	0	0	3		6	A3	A2	A3	A5	A4	A4	A4	A3	A4	A3	A4	A4	A4	A3	5	6	6				2	0	A3
1165	6	fr	2	2		45	1	1		0	0			0	1	0	0	0	0	0	0	3		8	A3	A3	A2	A4	A4	A3	A3	A2	A3	A2	A3	A3	A4	A3	11	9	10				2	0	A1	A1	A3
1166	6	fr	2	2		30	2	1		3	1	3	3	0	1	0	0	0	0	0	0	3		8	A2	A2	A2	A4	A2	A2	A3	A3	A4	A2	A4	A4	A2	A3	9	8	9				2	0	A3
1167	6	fr	2	2		36	2	1		4	2	5	8	1	1	0	0	0	0	0	0	10		5	A2	A2	A2	A4	A2	A3	A3	A3	A3	A2	A3	A4	A2	A3	8	8	8				2	0	A3
1169	6	fr	2	2		37	3	1		3	3	5	10	1	1	0	0	0	0	0	0	4		6	A4	A3	A3	A3	A2	A3	A4	A2	A2	A3	A4	A3	A1	A2	9	6	7				2	0	A3
1171	6	fr	1			38	1	1		1	0			0	1	0	0	0	0	0	0	3		7	A5	A5	A5	A5	A4	A4	A5	A5	A5	A5	A5	A5	A5	A4	3	2	3				2	0	A3
1174	6	fr	2	2		28	2	1		2	0			0	1	0	0	1	0	0	0	9	6	8	A4	A2	A3	A4	A3	A3	A5	A5	A5	A5	A5	A5	A5	A5	9	9	9				2	0	A3
1175	6	fr	2	2		40	2	1		4	2	11	14	0	1	0	0	0	0	0	0	5		5	A4	A2	A4	A4	A4	A4	A3	A3	A3	A3	A3	A4	A3	A3	9	6	7				2	0	A3
1176	6	fr	1			46	2	1		2	0			1	1	0	0	0	0	0	0	3		7	A4	A3	A4	A4	A3	A4	A4	A3	A5	A3	A4	A5	A2	A4	6	8	8				2	0	A3
1177	6	fr	2	2		53	3	1		2	2	20	25	0	0	1	0	0	0	0	0	7		6	A4	A2	A4	A4	A4	A4	A4	A4	A4	A4	A4	A3	A4	A3	6	6	6				2	1	A3
1178	6	fr	2	2		30	2	0	Canada	2	1	2	2	0	1	0	0	0	0	0	0	9	7	8	A4	A3	A2	A5	A5	A5	A3	A3	A5	A3	A5	A5	A5	A3	6	6	6				2	0	A2	A2	A3
1179	6	fr	2	2		62	2	1		2	2	28	30	0	0	1	0	0	0	0	0	3		7	A4	A4	A3	A5	A4	A4	A4	A4	A5	A4	A5	A5	A5	A3	10	10	8				2	0	A3
1180	6	fr	2	2		48	3	1		2	1	18	18	1	0	0	1	0	0	1	0	4		5	A4	A2	A4	A4	A3	A5	A5	A4	A4	A4	A5	A5	A3	A4	3	3	3				2	1	A1	A1	A1
1183	6	fr	2	2		65	2	1		2	3	38	45	0	1	0	0	0	0	0	0	5		3	A2	A3	A3	A4	A4	A4	A3	A4	A5	A3	A5	A5	A4	A4	8	8	8				2	0	A3
1184	6	fr	2	2		27	1	1		1	0			0	1	0	0	1	0	0	0	5		4	A4	A2	A4	A3	A4	A4	A4	A4	A3	A3	A5	A4	A3	A4	6	6	6				2	1	A2	A2	A2
1185	6	fr	2	2		45	3	1		2	1	23	23	0	1	0	0	0	0	0	0	9	3	6	A4	A3	A4	A5	A4	A4	A5	A5	A4	A4	A5	A4	A3	A4	7	3	3				2	0	A3
1186	6	fr	2	2		65	4	1		1	2	30	34	1	0	0	0	0	0	0	1	3		7	A3	A4	A3	A4	A3	A4	A4	A4	A4	A3	A4	A3	A3	A3	1	5	5				2	1	A1	A3	A1
1187	6	fr	2	2		40	1	1		1	0			0	1	0	0	0	0	0	0	9	13	7	A4	A4	A3	A4	A3	A4	A4	A4	A4	A3	A3	A4	A3	A2	7	4	4				2	0	A3
1188	6	fr	1			32	1	1		1	0			0	1	0	0	0	0	0	0	5		4	A2	A1	A3	A3	A4	A3	A3	A2	A3	A3	A4	A2	A2	A3	11	8	9				2	1	A3
1191	6	fr	2	2		61	3	1		1	1	36	36	0	0	0	0	0	0	0	1	3		6	A3	A2	A3	A4	A4	A4	A4	A4	A4	A4	A4	A3	A4	A3	1	6	4				2	1	A3
1192	6	fr	2	2		34	1	1		1	0			0	0	1	0	0	0	0	0	3		7	A4	A3	A4	A4	A3	A4	A4	A4	A2	A3	A5	A3	A4	A3	6	4	5				2	0	A3
1193	6	fr	2	2		40	2	1		4	2	14	19	0	1	0	0	0	0	0	0	5		6	A3	A2	A4	A4	A4	A4	A4	A3	A3	A3	A4	A4	A5	A4	4	4	5				2	0	A1	A1	A2
1194	6	fr	2	2		63	3	1		1	2	34	37	1	0	0	0	0	0	0	1	9	13	6	A2	A3	A3	A4	A2	A4	A4	A3	A3	A2	A4	A3	A3	A3	1	6	6				2	1	A2	A2	A2
1196	6	fr	2	2		25	2	1		2	0			0	1	1	0	0	0	0	0	9	13	7	A3	A3	A3	A5	A4	A3	A3	A3	A4	A3	A4	A3	A4	A3	7	8	8				2	0	A3
1197	6	fr	2	2		35	2	1		4	2	4	6	1	1	0	0	0	0	0	0	5		6	A3	A2	A2	A3	A2	A4	A4	A3	A2	A2	A4	A4	A3	A3	3	9	6				2	0	A3
1198	6	fr	1			40	1	1		1	0			0	0	1	0	0	0	0	0	2		5	A4	A2	A3	A4	A2	A4	A4	A3	A4	A3	A5	A2	A2	A3	5	8	7				2	0	A3
1199	6	fr	2	2		52	3	1		2	3	19	27	0	1	0	0	0	0	0	0	3		8	A4	A4	A2	A4	A3	A4	A4	A3	A2	A2	A5	A5	A5	A1	4	4	4				2	0	A2	A3	A2
1200	6	fr	1			45	2	1		4	2	12	14	1	1	0	0	0	0	0	0	3		8	A2	A2	A2	A4	A3	A2	A2	A2	A3	A2	A2	A3	A3	A2	9	9	9				2	0	A3
1201	6	fr	2	2		41	2	1		4	2	11	14	1	1	0	0	0	0	0	0	3		7	A3	A4	A2	A4	A2	A4	A3	A3	A3	A2	A4	A4	A2	A1	4	10	8				2	0	A3
1202	6	fr	2	2		36	2	1		4	2	10	12	1	1	0	0	0	0	0	0	3		8	A4	A4	A4	A4	A4	A4	A4	A4	A4	A4	A4	A5	A4	A4	5	1	2				2	0	A3
1203	6	fr	1			51	1	0	Canada	1	0			1	1	0	0	0	0	0	0	3		4	A4	A3	A4	A5	A4	A4	A5	A5	A5	A4	A5	A5	A5	A4	10	3	6				2	1	A1	A2	A1
1204	6	fr	1			56	2	1		1	0			0	1	0	0	0	0	0	0	3		7	A5	A4	A4	A3	A4	A5	A4	A4	A3	A4	A5	A3	A4	A4	6	4	5				2	0	A3
1207	6	fr	2	2		24	1	1		2	0			1	0	0	1	0	0	0	0	5		5	A4	A2	A4	A4	A3	A3	A3	A3	A3	A3	A3	A4	A4	A4	7	7	7				2	0	A3
1208	6	fr	1			31	2	1		3	1	5	5	1	1	0	0	1	0	0	0	3		8	A3	A4	A2	A3	A1	A4	A3	A4	A2	A3	A4	A5	A3	A4	11	8	8				2	1	A1	A1	A2
1209	6	fr	2	2		31	2	1		4	2	1	3	1	1	0	0	0	0	0	0	3		8	A2	A3	A3	A4	A3	A3	A4	A4	A3	A3	A4	A4	A4	A3	4	8	8				2	0	A3
1211	6	fr	2	2		41	1	1		2	1	12	12	1	1	0	0	0	0	0	0	3		5	A4	A4	A3	A4	A4	A3	A3	A4	A3	A3	A5	A5	A4	A4	2	8	8				2	0	A2	A2	A2
1213	6	fr	1			29	2	1		2	0			1	0	0	1	1	0	0	0	8		5	A2	A1	A3	A4	A4	A4	A3	A3	A2	A2	A3	A3	A2	A3	3	7	5				2	0	A3
1215	6	fr	2	2		33	1	1		2	1	7	7	1	1	0	0	0	0	0	0	4		7	A3	A2	A1	A3	A2	A4	A3	A2	A3	A2	A4	A2	A1	A2	10	8	9				2	1	A1	A1	A1
1216	6	fr	1			21	1	0	Benin	5	0			1	0	0	0	1	0	0	0	8		4	A4	A3	A3	A5	A5	A5	A3	A3	A3	A3	A4	A3	A4	A2	6	7	6				2	1	A1	A1	A2
1218	6	fr	2	2		26	1	1		1	0			1	1	0	0	0	0	0	0	3		7	A4	A2	A4	A4	A3	A4	A3	A3	A4	A3	A4	A4	A4	A3	9	7	8				2	0	A3
1219	6	fr	2	2		44	2	0	Algérie	3	1	14	14	1	0	1	0	0	0	0	0	7		7	A4	A4	A4	A5	A5	A4	A5	A5	A5	A4	A5	A4	A4	A4	3	3	3				2	0	A3
1221	6	fr	2	2		37	2	1		2	0			0	1	0	0	0	0	0	0	3		7	A4	A4	A4	A4	A4	A5	A5	A5	A4	A5	A5	A5	A4	A5	7	3	4				2	1	A2	A2	A2
1222	6	fr	2	2		34	2	1		3	1	4	4	1	0	1	0	0	0	0	0	2		6	A4	A2	A3	A4	A2	A4	A4	A4	A2	A2	A5	A4	A3	A3	8	8	8				2	1	A2	A2	A3
1223	6	fr	2	2		57	2	1		3	1	19	19	1	1	0	0	0	0	1	0	4		5	A3	A3	A4	A4	A4	A4	A4	A3	A3	A4	A4	A4	A3	A3	2	7	7				2	1	A3
1224	6	fr	1			42	2	1		1	0			1	1	1	0	0	0	0	0	3		8	A4	A3	A5	A3	A2	A4	A5	A4	A3	A5	A5	A3	A3	A4	3	6	4				2	1	A2	A2	A3
1225	6	fr	2	2		31	2	1		4	2	6	10	1	0	1	1	0	0	0	0	4		5	A3	A3	A3	A4	A4	A3	A3	A2	A3	A3	A4	A4	A4	A3	1	5	5				2	0	A3
1226	6	fr	2	2		27	1	1		1	0			0	1	0	0	1	0	0	0	3		8	A3	A2	A2	A3	A3	A2	A3	A2	A2	A2	A3	A3	A3	A3	9	7	8				2	0	A1	A1	A1
1227	6	fr	2	2		34	2	1		3	1	5	5	0	1	0	0	0	0	0	0	3		7	A3	A5	A4	A3	A3	A4	A4	A4	A4	A4	A5	A4	A4	A4	1	5	4				1	0	A1	A1	A1
1228	6	fr	2	2		47	4	1		3	2	13	17	1	0	1	0	0	0	0	0	9	13	7	A3	A1	A3	A5	A5	A3	A4	A4	A4	A1	A4	A5	A3	A3	1	8	8				2	0	A3
1229	6	fr	1			29	1	1		1	0			0	1	0	0	0	0	0	0	4		6	A2	A3	A3	A2	A3	A3	A3	A2	A2	A2	A3	A2	A5	A3	5	6	5				2	0	A3
1230	6	fr	2	2		38	2	1		5	3	8	12	1	1	0	0	0	0	0	0	3		7	A3	A4	A2	A5	A2	A4	A4	A2	A4	A3	A5	A4	A4	A3	6	9	8				2	0	A2	A2	A2
1231	6	fr	1			49	3	1		3	2	10	16	1	1	0	0	0	0	0	0	3		8	A2	A3	A2	A3	A2	A4	A3	A3	A3	A2	A3	A2	A3	A2	10	8	9				2	0	A2	A2	A3
1233	6	fr	2	2		60	3	1		3	2	33	25	0	1	0	0	0	0	0	0	9	3	7	A4	A4	A3	A4	A4	A4	A4	A3	A4	A3	A5	A5	A3	A4	9	7	8				2	0	A3
1234	6	fr	3			21	1	1		2	0			1	1	0	0	1	0	0	0	8		6	A2	A2	A2	A2	A4	A4	A4	A1	A2	A2	A5	A2	A5	A2	4	8	6				2	0	A1	A1	A1
1235	6	fr	1			25	1	1		3	0			0	0	0	0	1	0	0	0	8		7	A2	A1	A2	A2	A5	A2	A5	A3	A2	A2	A5	A3	A1	A1	9	7	8				2	1	A1	A2	A1
1236	6	fr	2	2		36	2	1		3	1	0	0	1	1	0	0	0	0	0	0	3		8	A4	A3	A2	A4	A4	A4	A4	A4	A4	A4	A5	A5	A3	A4	6	8	8				2	0	A3
1237	6	fr	1			26	2	1		2	0			0	0	1	0	0	0	0	0	2		6	A2	A2	A3	A3	A3	A4	A4	A3	A3	A2	A5	A4	A3	A3	8	7	7				2	0	A3
1239	6	fr	1			22	2	0	Espagne	3	0			0	0	0	0	1	0	0	0	8		6	A3	A2	A4	A4	A5	A3	A4	A4	A4	A4	A5	A5	A3	A3	4	7	6				2	0	A3
1240	6	fr	1			30	1	1		1	0			1	0	0	0	0	1	0	0	7		7	A2	A1	A4	A4	A1	A3	A3	A2	A3	A3	A4	A1	A2	A2	8	9	10				2	0	A1	A2	A1
1242	6	fr	1			39	1	1		1	0			0	0	1	0	0	0	0	0	9	8	8	A2	A2	A3	A5	A4	A3	A3	A2	A2	A2	A4	A2	A4	A2	11	9	10				2	0	A3
1243	6	fr	1			40	2	1		2	0			0	1	0	0	0	0	0	0	4		8	A1	A4	A2	A5	A3	A4	A3	A4	A3	A1	A1	A3	A3	A1	9	11	10				2	0	A3
1244	6	fr	2	2		26	1	1		1	0			0	1	0	0	0	0	0	0	5		7	A3	A3	A3	A4	A2	A4	A4	A2	A2	A3	A4	A5	A4	A3	6	5	5				2	1	A3
1245	6	fr	2	2		50	3	1		4	2	10	18	1	1	0	0	0	0	0	0	4		7	A4	A3	A3	A5	A4	A3	A4	A3	A4	A4	A5	A4	A5	A4	1	7	6				2	1	A2	A2	A3
1248	6	fr	1			27	2	1		2	0			0	1	0	0	0	0	0	0	3		7	A3	A2	A4	A3	A3	A4	A2	A3	A3	A2	A3	A4	A4	A4	8	7	7				2	0	A2	A3	A2
1250	6	fr	1			17	1	1		4	0			1	0	0	0	1	0	0	0	8		2	A2	A1	A3	A1	A1	A2	A4	A1	A1	A2	A5	A2	A1	A1	9	7	8				2	0	A1	A1	A3
1251	6	fr	2	2		37	1	1		2	0			0	0	1	0	0	0	0	0	2		5	A1	A1	A1	A4	A3	A4	A4	A4	A2	A2	A5	A3	A2	A3	2	11	11				2	0	A3
1252	6	fr	2	2		25	2	1		2	0			1	1	0	0	0	0	0	0	3		7	A3	A2	A5	A4	A4	A3	A4	A2	A4	A5	A4	A3	A5	A4	3	3	3				2	1	A1	A1	A1
1253	6	fr	2	2		21	1	1		1	0			0	0	0	0	1	0	0	0	8		5	A1	A2	A4	A2	A2	A4	A2	A2	A2	A5	A5	A5	A5	A5	7	3	4				2	0	A3
1254	6	fr	2	2		37	2	1		2	0			1	1	0	0	0	0	0	0	5		6	A5	A2	A4	A5	A4	A5	A4	A3	A5	A4	A5	A5	A4	A4	11	6	6				2	1	A2	A2	A2
1255	6	fr	2	2		36	2	1		3	1	4	4	1	1	0	0	0	0	0	0	9	3	5	A2	A2	A2	A4	A2	A3	A2	A3	A5	A1	A3	A5	A3	A2	9	9	9				2	1	A2	A2	A2
1256	6	fr	2	2		50	2	1		3	1	16	16	1	0	1	0	0	0	0	0	5		5	A3	A4	A3	A2	A2	A4	A4	A2	A3	A2	A5	A4	A2	A3	3	6	6				2	1	A2	A2	A2
1257	6	fr	2	2		59	2	1		3	1	0	21	1	1	0	0	0	0	0	0	3		6	A4	A3	A4	A4	A4	A5	A4	A4	A4	A5	A5	A5	A4	A3	9	4	5				2	0	A3
1258	6	fr	2	2		33	2	1		4	2	2	5	1	0	0	1	0	0	0	0	3		7	A2	A1	A2	A3	A1	A2	A4	A1	A3	A2	A3	A2	A1	A2	10	11	11				2	1	A1	A2	A1
1259	6	fr	2	2		42	2	1		5	3	9	14	1	1	0	1	0	0	0	0	5		5	A5	A5	A4	A5	A4	A4	A5	A5	A5	A5	A5	A5	A5	A5	1	3	3				2	0	A3
1261	6	fr	2	2		27	2	1		2	0			1	1	0	0	0	0	0	0	3		7	A4	A3	A4	A4	A5	A4	A4	A4	A4	A4	A4	A4	A4	A4	3	1	1				2	0	A2	A3	A2
1264	6	fr	2	2		53	2	1		3	2	21	25	1	1	0	0	0	0	0	0	9	7	8	A3	A3	A2	A4	A3	A3	A4	A2	A4	A3	A4	A4	A2	A3	7	7	7				2	0	A3
1265	6	fr	2	2		23	2	1		2	0			0	0	0	1	0	1	0	0	5		6	A3	A1	A5	A4	A3	A3	A5	A2	A4	A4	A5	A5	A4	A4	6	7	5				2	0	A3
1266	6	fr	1			26	2	0	Pologne	7	0			0	1	0	0	0	0	0	0	5		7	A4	A3	A5	A4	A4	A4	A4	A4	A3	A4	A4	A4	A4	A4	5	1	4				2	0	A3
1267	6	fr	2	2		52	2	1		4	0			0	0	0	0	0	1	0	0	7		5	A3	A3	A3	A4	A3	A3	A5	A5	A5	A4	A5	A5	A3	A3	1	6	6				2	0	A3
1268	6	fr	1			17	2	1		2	0			0	0	0	0	1	0	0	0	8		2	A2	A1	A4	A3	A3	A3	A5	A4	A3	A4	A5	A5	A5	A4	5	1	2				2	0	A3
1269	6	fr	2	2		77	1	1		4	4	10	37	1	0	0	0	0	0	0	1	3		7	A3	A2	A4	A5	A4	A4	A5	A4	A4	A3	A5	A3	A4	A3	10	10	11				2	0	A3
1271	6	fr	2	2		57	3	1		2	1	20	20	1	1	1	0	0	0	0	0	10		7	A2	A4	A2	A5	A4	A4	A3	A4	A4	A4	A5	A3	A5	A2	10	4	6				2	0	A3
1272	6	fr	2	2		46	2	1		1	0			0	1	0	0	0	0	0	0	3		7	A3	A3	A2	A4	A4	A3	A3	A2	A3	A2	A3	A3	A4	A2	11	7	9				2	0	A2	A2	A3
1273	6	fr	1			30	1	1		5	0			1	1	0	0	0	0	0	0	3		7	A3	A3	A4	A3	A2	A5	A5	A4	A3	A3	A4	A4	A4	A3	7	8	8				1	0	A3
1274	6	fr	2	2		28	3	1		1	1	6	6	0	1	0	0	0	0	0	0	10		3	A4	A1	A3	A4	A3	A3	A4	A4	A5	A4	A4	A4	A3	A4	6	5	7				2	0	A2	A2	A3
1275	6	fr	2	1	1	33	2	1		2	0			1	1	0	0	0	0	0	0	5		7	A4	A2	A4	A4	A2	A4	A4	A5	A3	A4	A4	A5	A4	A4	4	4	4	3	4	3	2	0	A2	A2	A2
1276	6	fr	2	2		55	1	1		1	0			0	0	0	0	0	0	1	0	7		2	A1	A2	A1	A3	A2	A1	A3	A2	A2	A1	A5	A1	A3	A3	11	9	9				2	1	A2	A2	A2
1277	6	fr	2	2		38	2	1		2	0			1	0	1	0	0	0	0	0	2		5	A3	A3	A3	A3	A3	A3	A4	A4	A3	A3	A4	A4	A3	A3	7	7	7				2	1	A3
1278	6	fr	2	2		49	1	1		2	1	12	12	0	1	0	0	0	0	0	0	3		7	A3	A3	A3	A4	A3	A5	A4	A4	A4	A4	A5	A4	A4	A4	2	5	6				2	0	A3
1279	6	fr	2	2		42	2	1		4	2	8	10	1	1	0	0	0	0	0	0	3		6	A3	A4	A2	A5	A4	A4	A3	A3	A4	A3	A4	A5	A4	A4	8	7	7				2	0	A3
1281	6	fr	2	2		22	1	1		1	0			0	1	0	0	0	0	0	0	5		4	A3	A2	A3	A4	A2	A3	A3	A3	A3	A2	A4	A3	A3	A3	2	8	7				2	0	A3
1283	6	fr	1			54	1	1		1	0			0	0	0	0	0	0	1	0	7		4	A2	A1	A3	A2	A1	A3	A3	A2	A2	A2	A3	A2	A1	A2	1	7	7				2	1	A2	A2	A2
1284	6	fr	1			38	1	1		0	0			0	1	0	0	0	0	0	0	3		7	A2	A2	A5	A1	A4	A5	A5	A5	A5	A5	A5	A5	A4	A3	1	1	1				2	0	A3
1285	6	fr	2	2		49	3	1		3	6	11	31	1	1	0	0	0	0	0	0	9	5	7	A4	A3	A3	A4	A2	A4	A3	A3	A4	A4	A4	A3	A3	A2	7	9	9				2	0	A2	A2	A3
1287	6	fr	2	2		38	1	1		1	0			0	0	1	1	0	0	0	0	3		6	A4	A1	A4	A4	A4	A4	A4	A4	A4	A4	A4	A2	A4	A4	8	5	5				2	1	A1	A2	A1
1289	6	fr	2	2		58	2	1		3	1	23	23	0	1	0	0	0	0	0	0	5		5	A4	A4	A3	A3	A3	A3	A4	A3	A4	A3	A4	A3	A3	A4	9	7	7				2	0	A3
1291	6	fr	2	2		42	1	0	Canapé	5	4	16	19	1	0	0	0	1	0	0	0	7		2	A4	A4	A3	A2	A4	A5	A5	A5	A5	A5	A5	A5	A5	A5	5	5	5				2	0	A2	A2	A2
1292	6	fr	2	2		25	2	1		3	0			1	1	0	0	0	0	0	0	7		3	A2	A3	A4	A3	A4	A4	A4	A4	A4	A3	A5	A4	A5	A4	4	7	8				2	0	A3
1293	6	fr	2	2		47	2	1		5	2	13	19	1	1	0	0	0	0	0	0	9	3	6	A4	A4	A2	A5	A4	A4	A4	A4	A4	A4	A5	A4	A4	A3	4	6	5				2	0	A3
1294	6	fr	2	2		33	2	1		2	0			1	0	1	1	0	0	0	0	2		5	A2	A3	A3	A4	A3	A2	A5	A3	A2	A2	A5	A4	A3	A3	7	8	7				2	0	A1	A1	A1
1298	6	fr	2	2		25	1	1		0	0			1	1	1	0	0	0	0	0	9	13	7	A3	A4	A3	A4	A3	A3	A3	A2	A3	A3	A4	A4	A4	A2	8	7	7				2	0	A3
1299	6	fr	2	2		39	1	0	Canada	1	0			1	0	0	0	0	0	1	0	7		1	A3	A2	A3	A4	A1	A2	A3	A2	A2	A2	A3	A3	A3	A2	1	9	8				2	0	A1	A1	A2
1301	6	fr	2	2		42	1	1		1	0			0	0	0	1	0	0	0	0	3		7	A2	A3	A2	A4	A2	A4	A4	A4	A4	A2	A4	A5	A3	A2	6	10	10				2	0	A3
1302	6	fr	1			45	2	1		4	2	11	15	0	0	1	0	0	0	0	0	2		7	A3	A4	A3	A4	A4	A4	A4	A4	A4	A3	A4	A4	A3	A3	3	4	4				2	0	A3
1303	6	fr	2	2		26	1	1		1	0			1	1	0	0	0	0	0	0	5		5	A3	A3	A3	A4	A3	A2	A2	A2	A1	A2	A2	A1	A4	A3	11	9	10				2	0	A3
1305	6	fr	2	2		40	2	0	Canada	5	3	4	9	1	1	0	0	0	0	0	0	5		6	A4	A3	A4	A4	A4	A4	A5	A5	A4	A4	A5	A5	A4	A4	7	8	8				2	0	A3
1306	6	fr	2	2		31	1	0	Mexique	2	0			0	0	1	0	0	0	0	0	3		7	A2	A2	A2	A4	A4	A3	A4	A3	A2	A2	A4	A2	A4	A3	3	7	6				2	0	A3
1307	6	fr	2	2		43	2	1		5	3	10	18	1	1	0	0	0	0	0	0	9	13	4	A3	A3	A2	A4	A3	A2	A2	A3	A4	A2	A2	A3	A2	A2	10	8	8				2	0	A3
1308	6	fr	2	2		64	1	1		1	0			0	1	0	0	0	0	0	0	10		4	A4	A5	A4	A5	A4	A4	A4	A4	A5	A4	A4	A4	A4	A4	6	6	6				2	0	A3
1309	6	fr	1			33	1	1		1	0			0	0	0	0	0	0	1	0	7		3	A2	A3	A2	A3	A1	A3	A4	A1	A2	A1	A5	A3	A2	A1	5	8	5				1	1	A1	A2	A1
1311	6	fr	2	2		37	2	1		4	2	8	12	1	0	1	0	0	0	0	0	3		6	A4	A4	A4	A4	A3	A4	A4	A4	A3	A4	A4	A4	A4	A4	3	2	2				2	1	A3
1312	6	fr	2	2		35	1	1		3	0			0	1	0	0	0	0	0	0	3		7	A4	A3	A3	A4	A4	A3	A4	A3	A4	A4	A4	A3	A4	A3	7	8	8				2	0	A3
1313	6	fr	2	2		36	3	1		3	2	7	9	1	1	0	0	0	0	0	0	5		5	A3	A4	A4	A4	A3	A4	A4	A4	A4	A4	A4	A4	A4	A4	2	10	7				2	0	A1	A3	A2
1314	6	fr	2	2		32	2	1		5	3	1	8	1	0	0	0	0	1	0	0	5		5	A4	A2	A4	A5	A4	A3	A4	A3	A4	A4	A2	A4	A3	A4	1	5	5				2	0	A3
1315	6	fr	1			45	2	1		4	2	7	11	0	1	0	0	0	0	0	0	9	3	6	A4	A3	A3	A3	A3	A4	A4	A3	A3	A4	A3	A4	A3	A3	3	3	3				2	0	A3
1316	6	fr	2	2		57	2	1		3	3	20	32	1	0	0	0	0	1	0	0	7		3	A3	A5	A4	A3	A4	A5	A5	A4	A3	A4	A5	A2	A4	A3	1	4	4				2	0	A3
1317	6	fr	2	2		26	2	1		5	0			0	1	0	0	0	0	0	0	4		7	A2	A2	A4	A2	A5	A3	A3	A2	A3	A2	A4	A5	A2	A3	6	3	5				2	0	A3
1318	6	fr	1			26	1	1		1	0			0	0	0	1	0	0	0	0	8		7	A3	A3	A3	A4	A3	A3	A3	A2	A3	A3	A3	A1	A3	A3	6	8	9				2	1	A3
1319	6	fr	2	2		42	1	1		2	1	10	10	0	0	0	1	0	0	0	0	3		7	A4	A4	A4	A4	A4	A4	A4	A4	A4	A4	A4	A4	A4	A4	4	4	4				2	0	A3
1320	6	fr	2	2		57	2	1		2	0			1	1	0	0	0	0	0	0	9	1	4	A5	A5	A5	A5	A5	A5	A5	A5	A5	A5	A5	A5	A5	A5	9	5	6				2	0	A3
1321	6	fr	1			58	2	1		2	0			1	0	1	0	0	0	0	0	9	8	8	A4	A5	A4	A4	A5	A4	A4	A4	A4	A5	A5	A5	A4	A4	9	5	6				2	0	A3
1323	6	fr	2	2		57	1	0	france	2	1	24	24	1	1	0	0	0	0	0	0	3		7	A2	A2	A3	A3	A2	A2	A3	A3	A4	A4	A3	A1	A2	A2	9	10	10				2	1	A1	A3	A1
1325	6	fr	2	2		38	2	1		2	0			0	1	0	0	0	0	0	0	5		7	A3	A1	A3	A4	A4	A3	A3	A3	A4	A3	A3	A5	A3	A3	10	9	9				1	0	A3
1326	6	fr	1			27	2	1		2	0			0	1	0	0	0	0	0	0	5		6	A5	A5	A5	A3	A5	A5	A5	A5	A4	A5	A5	A5	A5	A5	1	1	1				2	0	A3
1327	6	fr	2	2		38	1	1		1	0			0	1	0	0	0	0	0	0	9	13	7	A5	A2	A4	A4	A5	A5	A5	A5	A5	A4	A5	A5	A5	A5	1	4	4				2	0	A3
1329	6	fr	2	2		37	1	1		0	0			1	1	0	0	1	0	0	0	4		7	A4	A4	A2	A5	A3	A4	A4	A4	A4	A4	A5	A4	A5	A4	2	5	5				2	0	A3
1331	6	fr	2	2		42	1	1		1	0			1	1	0	0	0	0	0	0	5		4	A5	A4	A4	A5	A4	A4	A5	A4	A5	A4	A5	A4	A5	A4	3	3	3				2	0	A3
1333	6	fr	2	2		52	2	1		2	2	24	29	1	1	0	0	0	0	0	0	3		4	A4	A4	A3	A5	A4	A4	A4	A4	A4	A4	A5	A4	A4	A4	9	4	7				2	0	A3
1334	6	fr	2	2		53	3	1		2	2	17	20	0	0	1	0	0	0	0	0	2		6	A4	A4	A5	A5	A4	A5	A5	A5	A5	A5	A5	A5	A4	A4	1	3	3				2	0	A2	A2	A2
1335	6	fr	2	2		49	2	1		3	1	23	23	1	1	0	0	0	0	0	0	4		5	A4	A4	A3	A3	A3	A3	A3	A3	A2	A3	A4	A3	A2	A3	5	7	8				2	0	A3
1336	6	fr	2	3		30	2	1		3	1	1	1	0	1	0	0	1	0	0	0	9	6	8	A3	A3	A1	A4	A2	A2	A2	A3	A4	A2	A3	A5	A3	A3	11	9	10				2	0	A3
1337	6	fr	1			47	2	1		7	4	4	14	1	1	0	0	0	0	0	0	9	7	8	A4	A3	A2	A4	A5	A4	A4	A3	A4	A3	A4	A4	A3	A3	11	7	8				2	0	A3
1338	6	fr	1			46	1	1		1	0			0	1	0	0	0	0	0	0	3		7	A3	A4	A4	A4	A3	A4	A4	A4	A4	A4	A5	A4	A4	A4	7	7	7				2	1	A3
1339	6	fr	1			57	3	1		1	3	24	29	1	0	1	0	0	0	0	0	3		5	A4	A4	A3	A4	A4	A4	A4	A4	A4	A4	A4	A4	A4	A4	8	7	8				2	1	A3
1341	6	fr	2	2		42	1	1		1	0			0	1	0	0	0	0	0	0	3		7	A2	A4	A3	A5	A3	A4	A3	A3	A5	A3	A4	A4	A5	A2	9	8	9				2	0	A2	A1	A2
1343	6	fr	2	2		29	3	1		2	1	6	6	1	1	0	0	0	0	0	0	5		3	A3	A4	A2	A4	A5	A3	A3	A1	A4	A2	A5	A2	A4	A4	9	7	8				2	0	A3
1344	6	fr	2	2		27	2	1		1	0			1	0	0	0	0	1	0	0	10		5	A3	A1	A2	A4	A2	A3	A3	A2	A3	A2	A3	A2	A2	A2	1	9	9				2	1	A1	A2	A1
1347	6	fr	2	2		48	2	1		5	3	9	17	0	0	1	0	0	0	0	0	3		8	A3	A1	A3	A4	A5	A5	A3	A3	A2	A2	A5	A5	A5	A3	9	6	8				2	1	A3
1348	6	fr	2	2		49	2	1		2	3	17	26	1	0	1	0	0	0	0	0	2		5	A3	A2	A4	A5	A4	A4	A4	A4	A4	A3	A5	A5	A3	A4	1	6	6				2	0	A2	A2	A2
1349	6	fr	2	1	0	28	2	1		2	0			1	0	0	0	1	0	0	0	8		6	A4	A2	A3	A5	A3	A3	A2	A2	A2	A2	A5	A3	A2	A2	9	9	9				2	0	A3
1350	6	fr	2	2		37	2	1		4	2	2	6	0	1	0	0	0	0	0	0	4		8	A3	A3	A3	A3	A2	A4	A3	A3	A3	A3	A3	A3	A2	A2	4	9	7				2	0	A3
1351	6	fr	2	2		67	3	1		1	2	42	47	0	0	0	0	0	0	0	1	3		4	A5	A4	A4	A5	A4	A4	A5	A3	A5	A4	A5	A4	A4	A3	6	6	6				2	0	A2	A1	A3
1352	6	fr	2	1	0	37	2	1		3	1	6	6	0	1	1	0	0	0	0	0	9	13	7	A3	A2	A1	A4	A1	A4	A4	A2	A2	A3	A3	A4	A3	A2	9	9	9				2	0	A3
1353	6	fr	2	2		37	2	1		2	0			1	1	0	0	0	0	0	0	3		7	A2	A2	A2	A3	A3	A2	A3	A3	A3	A2	A3	A4	A3	A2	7	10	9				2	0	A1	A1	A3
1354	6	fr	2	1	1	37	2	1		2	1	4	4	1	0	0	0	1	0	0	0	8		4	A2	A1	A3	A4	A3	A2	A2	A2	A2	A2	A4	A4	A3	A2	3	6	6	5	4	6	2	0	A1	A1	A3
1355	6	fr	2	2		26	2	1		2	0			1	1	0	0	0	0	0	0	3		7	A3	A2	A3	A4	A4	A2	A4	A2	A2	A2	A4	A4	A2	A2	8	8	8				2	0	A3
1356	6	fr	2	2		24	2	1		2	0			1	0	0	1	0	0	0	0	7		6	A3	A2	A4	A3	A4	A3	A2	A2	A2	A3	A4	A4	A3	A4	7	2	3				2	1	A2	A2	A3
1359	6	fr	1			40	2	1		4	2	3	9	0	1	0	0	0	0	0	0	3		7	A3	A3	A3	A3	A4	A4	A3	A3	A3	A2	A4	A4	A2	A3	6	7	7				2	0	A3
1361	6	fr	2	2		34	2	1		4	2	1	4	0	0	0	0	0	1	0	0	10		6	A3	A2	A2	A3	A2	A3	A3	A3	A3	A3	A4	A3	A3	A2	4	9	9				2	0	A3
1363	6	fr	1			62	3	1		1	1	26	26	0	0	0	0	0	0	0	1	5		2	A3	A3	A4	A3	A4	A4	A4	A3	A4	A3	A4	A3	A4	A3	7	7	7				2	0	A3
1365	6	fr	2	2		60	3	1		1	1	22	22	0	1	0	0	0	0	0	0	3		7	A2	A3	A3	A5	A3	A4	A4	A5	A3	A2	A5	A4	A3	A3	6	8	8				2	0	A3
1367	6	fr	2	2		58	2	1		2	1	23	23	1	1	0	0	0	0	0	0	3		4	A5	A5	A5	A5	A4	A5	A5	A5	A5	A5	A5	A5	A5	A5	4	2	3				2	1	A3
1368	6	fr	2	2		27	2	0	Danemark	1	0			0	1	0	0	0	0	0	0	3		8	A3	A2	A3	A3	A2	A3	A4	A3	A2	A3	A3	A4	A4	A4	6	8	7				2	0	A3
1371	6	fr	2	2		49	1	1		1	0			0	1	0	0	0	0	0	0	3		7	A3	A2	A4	A5	A3	A4	A4	A3	A2	A3	A5	A3	A4	A2	9	6	8				2	0	A3
1372	6	fr	1			28	2	1		1	0			1	0	1	0	0	0	0	0	2		4	A5	A5	A5	A5	A5	A5	A5	A5	A5	A5	A5	A5	A5	A5	6	1	1				2	0	A3
1374	6	fr	1			43	1	1		1	0			0	0	0	0	0	0	1	0	7		5	A2	A4	A2	A5	A4	A4	A4	A4	A4	A3	A5	A4	A3	A5	1	9	9				1	1	A1	A1	A1
1375	6	fr	2	2		24	2	1		3	0			0	1	0	0	0	0	0	0	5		4	A3	A2	A2	A2	A3	A2	A2	A2	A2	A2	A3	A3	A3	A3	9	10	9				1	0	A1	A2	A1
1376	6	fr	2	2		55	2	1		3	3	21	30	0	1	0	0	0	0	0	0	9	13	7	A5	A3	A4	A4	A3	A4	A3	A4	A4	A4	A4	A4	A3	A3	6	8	7				2	0	A3
1378	6	fr	1			31	2	1		2	0			0	1	0	0	0	0	0	0	3		8	A3	A3	A3	A4	A4	A4	A4	A4	A3	A3	A4	A4	A3	A3	8	7	7				2	0	A3
1379	6	fr	2	2		41	2	1		4	2	7	9	1	1	0	0	0	0	0	0	9	7	8	A3	A3	A2	A4	A4	A4	A3	A2	A3	A2	A4	A3	A2	A3	9	7	7				2	0	A1	A1	A3
1380	6	fr	2	2		23	1	1		3	0			0	0	0	0	1	0	0	0	8		7	A2	A2	A2	A3	A2	A3	A2	A3	A2	A2	A3	A1	A3	A3	9	10	10				2	0	A1	A2	A1
1381	6	fr	2	2		38	3	1		3	2	8	11	1	1	0	0	0	0	0	0	9	3	6	A4	A4	A4	A4	A3	A4	A4	A3	A2	A3	A5	A2	A3	A3	8	6	7				2	0	A3
1382	6	fr	2	2		42	2	1		5	3	10	15	0	0	0	0	0	1	0	0	7		4	A4	A3	A3	A3	A2	A2	A3	A3	A3	A3	A4	A4	A2	A4	1	5	4				2	0	A2	A3	A2
1383	6	fr	2	2		37	2	1		5	5	7	13	0	1	0	0	0	0	0	0	3		7	A4	A5	A3	A5	A5	A4	A4	A4	A3	A3	A4	A5	A4	A3	9	10	10				2	0	A3
1384	6	fr	2	2		43	2	1		4	3	9	17	1	1	0	0	0	0	0	0	10		4	A5	A4	A4	A5	A3	A4	A4	A3	A5	A5	A4	A5	A2	A4	7	6	6				2	0	A3
1386	6	fr	2	2		65	2	1		2	1	37	37	0	0	0	0	0	0	0	1	4		4	A2	A3	A3	A3	A4	A4	A3	A3	A3	A3	A4	A3	A3	A3	7	9	8				2	0	A3
1388	6	fr	2	2		42	2	1		4	2	7	13	0	1	0	0	0	0	0	0	3		7	A2	A4	A2	A4	A5	A3	A3	A2	A3	A2	A3	A4	A4	A3	1	8	8				2	0	A3
1389	6	fr	2	2		39	2	1		5	3	0	9	1	1	0	0	0	0	0	0	3		7	A5	A2	A3	A4	A4	A3	A5	A5	A3	A4	A5	A4	A4	A3	8	4	6				2	0	A3
1390	6	fr	2	2		32	2	1		1	0			0	0	1	0	0	0	0	0	9	8	8	A3	A4	A3	A5	A4	A4	A4	A3	A4	A2	A4	A4	A4	A3	11	8	9				2	0	A1	A2	A3
1391	6	fr	2	2		48	2	1		3	1	12	12	1	1	0	0	0	0	0	0	5		4	A4	A5	A4	A5	A5	A5	A4	A5	A5	A4	A5	A4	A5	A5	7	9	8				2	0	A3
1394	6	fr	2	2		58	2	0	France	2	2	30	32	0	1	0	0	0	0	0	0	9	13	5	A4	A1	A3	A4	A1	A4	A4	A3	A4	A3	A5	A4	A3	A2	6	10	9				2	1	A3
1395	6	fr	2	2		37	3	1		4	3	14	6	1	1	0	0	0	0	0	0	5		4	A4	A3	A4	A3	A2	A4	A4	A3	A4	A4	A4	A4	A2	A4	9	7	8				2	0	A3
1396	6	fr	2	2		52	1	1		2	0			1	0	0	0	0	1	0	0	9	5	7	A2	A1	A2	A4	A2	A3	A2	A2	A3	A1	A3	A3	A3	A1	1	11	11				2	1	A3
1397	6	fr	2	2		34	2	1		3	1	5	5	1	1	0	0	0	0	0	0	9	13	7	A4	A4	A5	A4	A3	A5	A5	A4	A5	A4	A5	A5	A3	A4	6	6	6				2	0	A3
1398	6	fr	2	2		70	4	1		1	1	33	33	0	0	0	0	0	0	1	1	3		6	A4	A4	A3	A5	A3	A4	A5	A3	A5	A4	A5	A4	A5	A3	1	6	3				1	1	A3
1399	6	fr	1			71	1	1		1	0			0	0	0	0	0	0	0	1	3		7	A5	A2	A4	A4	A4	A4	A5	A5	A5	A5	A5	A5	A3	A4	1	2	2				2	1	A3
1401	6	fr	2	2		48	2	1		2	2	21	24	1	1	0	0	0	0	0	0	4		4	A4	A2	A3	A4	A4	A4	A4	A4	A4	A4	A5	A5	A4	A4	11	8	9				2	0	A3
1403	6	fr	2	2		61	2	1		2	3	29	36	0	1	0	0	0	0	0	0	3		7	A3	A4	A1	A5	A5	A4	A3	A3	A5	A3	A5	A5	A1	A3	11	9	9				2	0	A3
1404	6	fr	2	2		49	1	1		1	1	12	12	0	1	0	0	0	0	0	0	3		7	A3	A3	A2	A4	A3	A4	A4	A3	A4	A4	A4	A4	A2	A2	9	8	9				2	0	A3
1408	6	fr	1			62	2	1		2	2	31	36	0	1	0	0	0	0	0	0	3		8	A3	A2	A4	A3	A4	A4	A4	A4	A4	A3	A3	A4	A3	A3	4	4	4				2	0	A3
1410	6	fr	2	2		47	2	1		2	0			1	0	0	1	0	0	0	0	3		7	A2	A4	A3	A4	A4	A4	A3	A4	A4	A4	A5	A3	A2	A3	7	6	7				2	0	A3
1411	6	fr	2	2		34	1	1		0	0			1	0	0	0	0	1	0	0	9	1	4	A4	A2	A4	A4	A4	A3	A4	A2	A3	A4	A4	A3	A3	A4	8	9	9				2	1	A1	A1	A1
1413	6	fr	1			45	2	1		4	2	15	17	1	1	0	0	0	0	0	0	3		7	A3	A3	A2	A4	A2	A3	A4	A4	A3	A3	A4	A3	A2	A2	7	10	8				2	0	A3
1414	6	fr	2	2		28	1	1		2	0			0	1	0	0	0	0	0	0	3		7	A5	A4	A5	A5	A5	A5	A5	A5	A5	A5	A4	A5	A5	A5	3	3	3				2	0	A3
1417	6	fr	1			35	2	1		4	2	2	4	0	1	0	0	0	0	0	0	3		7	A5	A4	A5	A4	A5	A5	A5	A5	A4	A5	A4	A4	A4	A5	3	1	3				2	1	A3
1420	6	fr	2	2		36	1	1		1	0			1	1	0	0	0	0	0	0	9	7	8	A3	A2	A2	A4	A3	A3	A4	A3	A5	A2	A3	A4	A1	A2	5	9	7				2	0	A3
1421	6	fr	2	2		49	2	1		3	5	17	24	0	0	1	0	0	0	0	0	9	13	7	A4	A3	A4	A5	A4	A4	A5	A4	A4	A4	A5	A5	A4	A4	3	3	3				2	0	A3
1422	6	fr	2	2		32	1	1		2	5	8	0	1	1	0	0	0	0	0	0	7		3	A3	A3	A2	A4	A5	A3	A4	A3	A2	A2	A5	A4	A3	A3	7	7	7				2	0	A3
1423	6	fr	2	2		63	2	1		2	2	37	40	1	1	0	0	0	0	0	0	3		7	A4	A4	A4	A4	A4	A4	A4	A4	A4	A4	A4	A4	A4	A4	8	8	8				2	0	A3
1425	6	fr	2	2		30	1	1		1	0			0	1	0	0	0	0	0	0	3		7	A2	A3	A4	A2	A3	A5	A4	A3	A2	A3	A5	A3	A3	A4	3	2	2				2	0	A3
1426	6	fr	2	2		51	3	1		2	1	16	16	1	1	0	0	0	0	0	0	3		7	A4	A5	A3	A3	A3	A5	A3	A4	A3	A3	A5	A4	A4	A3	9	5	6				2	0	A3
1427	6	fr	2	2		57	2	1		2	1	22	22	0	1	0	0	0	0	0	0	3		7	A3	A3	A2	A4	A3	A3	A2	A3	A4	A3	A4	A4	A3	A2	9	8	8				2	0	A2	A3	A2
1428	6	fr	2	2		39	3	1		3	2	8	11	1	1	0	0	0	0	0	0	5		7	A2	A3	A5	A1	A5	A3	A5	A4	A1	A4	A5	A3	A5	A3	11	5	5				2	1	A3
1429	6	fr	2	2		31	2	1		2	0			1	1	0	0	0	0	0	0	4		7	A4	A3	A4	A3	A2	A5	A4	A3	A3	A4	A4	A4	A4	A4	9	2	5				2	0	A3
1430	6	fr	2	2		59	3	1		2	3	24	32	0	0	0	0	0	0	0	1	9	13	5	A4	A3	A4	A4	A4	A4	A5	A5	A5	A5	A5	A5	A4	A4	1	6	2				2	0	A3
1439	6	fr	1			33	2	1		2	0			1	1	0	0	0	0	0	0	4		4	A3	A3	A5	A3	A2	A4	A5	A4	A2	A4	A5	A4	A3	A4	2	3	3				2	0	A3
1433	6	fr	2	2		26	2	1		2	0			1	0	0	1	0	0	0	0	7		6	A3	A5	A3	A2	A1	A1	A4	A4	A1	A1	A4	A4	A2	A3	1	8	6				2	1	A1	A1	A1
1434	6	fr	2	2		27	2	1		2	0			1	1	0	0	0	0	0	0	3		7	A3	A3	A2	A1	A4	A4	A3	A2	A1	A2	A5	A3	A4	A3	4	8	6				2	0	A3
1435	6	fr	2	2		53	2	1		3	3	16	27	1	1	0	0	0	0	0	0	10		5	A4	A4	A3	A5	A5	A4	A4	A4	A4	A3	A5	A5	A5	A5	10	9	9				2	0	A3
1436	6	fr	1			62	1	1		1	0			0	0	1	0	0	0	0	0	7		4	A2	A2	A4	A4	A4	A4	A4	A3	A4	A4	A4	A4	A4	A4	3	3	3				2	0	A3
1437	6	fr	2	2		68	2	1		2	2	35	38	0	0	0	0	0	0	0	1	3		6	A3	A2	A3	A4	A4	A4	A3	A3	A4	A3	A4	A4	A3	A2	1	6	6				2	1	A3
1438	6	fr	2	2		38	2	1		5	3	11	8	0	1	0	0	0	0	0	0	3		7	A4	A2	A2	A5	A4	A3	A3	A3	A3	A3	A4	A4	A4	A3	8	7	7				2	0	A3
1440	6	fr	2	2		43	3	1		3	3	16	20	1	1	0	0	0	0	0	0	9	13	5	A4	A4	A4	A4	A3	A4	A4	A4	A4	A4	A4	A5	A3	A3	6	6	6				2	1	A1	A1	A1
1442	6	fr	1			48	2	1		8	6	11	18	0	1	0	0	0	0	0	0	9	10	6	A4	A4	A2	A5	A3	A4	A4	A4	A5	A3	A3	A3	A4	A3	9	5	3				2	0	A3
1443	6	fr	1			15	1	1		4	0			1	0	0	0	1	0	0	0	8		2	A1	A1	A1	A1	A1	A2	A2	A1	A1	A2	A2	A1	A3	A2	3	1	2				2	0	A3
1445	6	fr	2	2		29	2	1		2	0			0	1	0	0	0	0	0	0	7		7	A4	A2	A4	A4	A3	A4	A4	A5	A5	A2	A5	A5	A4	A4	1	4	6				1	0	A3
1447	6	fr	2	2		51	2	1		4	2	14	16	1	1	0	0	0	0	0	0	3		7	A4	A2	A4	A4	A4	A4	A2	A4	A4	A4	A4	A4	A2	A2	3	4	4				2	0	A3
1448	6	fr	2	2		65	2	1		2	3	30	38	0	0	0	0	0	1	0	0	4		6	A3	A2	A3	A4	A3	A4	A4	A4	A4	A3	A5	A5	A4	A2	5	8	5				2	0	A3
1449	6	fr	1			45	2	1		5	3	13	16	0	1	0	0	0	0	0	0	3		7	A3	A3	A3	A3	A4	A4	A4	A3	A3	A2	A4	A3	A3	A3	9	6	8				2	0	A1	A3	A1
1450	6	fr	1			47	2	1		4	2	13	18	0	1	0	0	0	0	0	0	3		6	A5	A3	A3	A4	A3	A4	A4	A4	A4	A4	A4	A4	A3	A3	9	7	7				2	0	A3
1451	6	fr	1			34	2	1		1	0			0	1	0	0	0	0	0	0	3		8	A3	A2	A4	A1	A3	A3	A3	A4	A1	A3	A3	A4	A2	A3	8	7	7				2	0	A3
1452	6	fr	3			21	1	1		3	0			1	0	0	0	1	0	0	0	8		4	A2	A2	A3	A1	A4	A3	A3	A2	A1	A2	A4	A4	A3	A3	10	6	7				2	0	A2	A2	A2
1455	6	fr	2	2		45	2	1		3	1	4	4	0	0	1	0	0	0	0	0	4		7	A5	A4	A3	A5	A5	A4	A4	A3	A5	A5	A5	A5	A5	A4	7	7	7				2	0	A3
1460	6	fr	1			33	2	1		2	0			0	1	0	0	0	0	0	0	3		7	A3	A2	A4	A5	A4	A4	A5	A4	A3	A4	A5	A5	A5	A4	4	5	4				2	0	A1	A2	A1
1461	6	fr	2	2		52	2	0	Suisse	2	0			1	0	1	0	0	0	0	0	7		3	A2	A4	A1	A1	A3	A2	A1	A2	A3	A2	A4	A4	A3	A2	10	3	7				2	0	A3
1463	6	fr	2	2		58	3	1		1	3	26	35	0	1	0	0	0	0	0	0	3		7	A3	A2	A4	A4	A3	A5	A5	A4	A4	A4	A5	A3	A4	A4	11	5	8				2	0	A3
1464	6	fr	2	2		43	2	1		4	2	9	12	1	1	0	0	0	0	0	0	9	7	8	A3	A3	A3	A4	A3	A5	A5	A5	A5	A3	A5	A4	A4	A3	9	9	7				2	1	A3
1465	6	fr	1			37	2	1		2	0			0	1	0	0	0	0	0	0	7		7	A4	A4	A3	A4	A4	A4	A4	A4	A3	A4	A5	A5	A2	A4	8	6	4				2	1	A3
1477	6	fr	2	2		22	1	1		2	0			0	0	0	0	1	0	0	0	8		4	A3	A1	A4	A4	A4	A5	A4	A4	A4	A4	A5	A4	A4	A4	5	5	5				2	0	A1	A1	A3
1466	6	fr	1			45	2	1		4	2	13	16	0	1	0	0	0	0	0	0	9	5	7	A5	A4	A4	A3	A4	A4	A4	A5	A3	A5	A5	A5	A5	A5	9	3	3				2	0	A3
1468	6	fr	1			34	1	1		1	0			0	1	0	0	0	0	0	0	3		7	A3	A2	A3	A5	A3	A4	A3	A3	A5	A3	A3	A2	A3	A2	6	8	7				2	0	A3
1469	6	fr	2	2		55	2	1		2	0			0	1	0	0	0	0	0	0	5		8	A5	A5	A4	A4	A5	A4	A4	A4	A4	A4	A4	A4	A3	A3	6	7	7				2	0	A2	A3	A2
1470	6	fr	2	2		42	2	1		3	1	8	8	1	1	0	0	0	0	0	0	5		8	A2	A4	A3	A5	A3	A4	A4	A4	A5	A3	A4	A5	A2	A4	3	8	9				2	1	A3
1471	6	fr	1			23	1	1		10	0			0	1	0	0	0	0	0	0	6		4	A5	A4	A4	A4	A5	A3	A4	A4	A3	A3	A4	A5	A3	A3	6	7	9				2	0	A3
1472	6	fr	2	1	1	35	2	1		3	1	6	6	0	1	0	0	0	0	0	0	3		7	A2	A2	A2	A4	A4	A3	A2	A2	A4	A2	A3	A4	A3	A2	1	10	8	10	10	10	2	0	A3
1473	6	fr	2	2		63	3	1		0	2	25	28	0	1	0	0	0	0	0	0	3		8	A4	A4	A4	A4	A4	A4	A5	A4	A5	A5	A5	A4	A4	A4	8	7	7				2	0	A3
1475	6	fr	2	2		26	1	1		1	0			1	1	0	0	0	0	0	0	5		4	A2	A1	A3	A4	A5	A3	A3	A2	A2	A2	A4	A1	A4	A2	7	10	8				2	0	A3
1476	6	fr	2	2		19	2	1		4	1	7	7	1	0	0	0	1	0	0	0	8		4	A3	A2	A2	A4	A5	A2	A3	A1	A1	A2	A2	A2	A3	A3	10	8	9				2	1	A3
1480	6	fr	2	2		45	2	1		4	2	14	17	1	1	0	0	0	0	0	0	3		7	A3	A3	A3	A5	A3	A5	A4	A4	A4	A3	A4	A5	A4	A3	3	8	7				2	0	A3
1481	6	fr	2	2		55	2	1		2	3	27	30	0	0	1	0	0	0	0	0	9	10	7	A4	A5	A3	A4	A5	A4	A4	A5	A5	A4	A4	A5	A5	A4	8	3	4				2	1	A3
1482	6	fr	2	2		28	1	1		1	0			0	1	0	0	0	0	0	0	5		6	A1	A2	A1	A5	A2	A4	A3	A1	A2	A1	A4	A2	A1	A1	9	8	8				2	0	A1	A3	A1
1483	6	fr	2	2		32	2	1		1	0			0	1	0	0	0	0	0	0	3		8	A1	A2	A2	A3	A3	A3	A3	A2	A2	A2	A3	A4	A3	A2	9	9	9				2	0	A3
1484	6	fr	1			34	1	1		2	0			1	0	0	1	0	0	0	0	5		2	A1	A2	A2	A3	A2	A1	A3	A1	A2	A1	A4	A2	A5	A2	10	9	9				2	1	A2	A2	A3
1485	6	fr	2	3		40	2	1		2	0			1	1	0	0	0	0	0	0	3		7	A3	A3	A3	A4	A4	A4	A5	A4	A4	A3	A5	A5	A5	A3	6	4	5				2	0	A2	A3	A2
1487	6	fr	2	2		25	1	1		2	0			0	0	0	0	1	0	0	0	8		7	A3	A1	A3	A4	A4	A3	A3	A2	A4	A2	A3	A5	A1	A3	1	8	6				2	1	A1	A1	A1
1488	6	fr	1			29	2	1		2	0			0	1	0	0	0	0	0	0	3		5	A4	A4	A4	A4	A3	A5	A5	A5	A3	A4	A5	A5	A5	A4	7	4	5				2	0	A2	A2	A2
1489	6	fr	2	2		22	1	1		1	0			0	0	0	0	0	1	0	0	8		4	A4	A2	A4	A4	A3	A3	A3	A2	A3	A2	A4	A3	A3	A3	2	5	6				2	0	A2	A3	A2
1491	6	fr	2	1	1	32	2	1		3	1	3	3	0	1	0	0	0	0	0	0	3		7	A3	A4	A3	A4	A3	A4	A5	A3	A4	A4	A5	A4	A4	A3	7	7	7	9	4	6	2	0	A3
1492	6	fr	1			26	2	1		2	0			0	1	0	0	1	0	0	0	9	6	8	A4	A3	A3	A4	A4	A4	A4	A3	A4	A4	A4	A4	A3	A4	6	7	6				2	0	A3
1493	6	fr	2	2		28	2	1		2	0			1	1	1	0	0	0	0	0	5		6	A1	A4	A2	A3	A4	A5	A4	A3	A4	A4	A4	A3	A4	A4	3	7	6				2	0	A3
1494	6	fr	2	2		22	2	1		2	0			1	1	0	0	1	0	0	0	8		6	A3	A4	A3	A4	A5	A2	A2	A2	A3	A3	A3	A3	A4	A3	9	10	11				2	0	A3
1497	6	fr	2	2		34	2	1		4	2	4	7	1	1	0	0	0	0	0	0	3		7	A3	A4	A1	A5	A3	A4	A4	A4	A4	A4	A4	A4	A2	A2	11	9	10				2	0	A3
1500	6	fr	2	2		23	2	1		2	0			0	1	0	0	0	0	0	0	5		4	A3	A2	A2	A5	A5	A3	A2	A2	A2	A2	A3	A3	A4	A2	1	8	8				2	0	A3
1501	6	fr	2	2		40	2	1		5	3	8	14	0	1	0	0	0	0	0	0	3		7	A4	A3	A3	A4	A4	A3	A3	A3	A4	A4	A4	A3	A3	A3	6	7	7				2	0	A3
1503	6	fr	2	2		56	2	1		2	4	20	27	0	1	0	0	0	0	0	0	10		7	A3	A2	A4	A5	A4	A5	A5	A5	A5	A4	A5	A5	A2	A4	1	3	2				2	0	A3
1504	6	fr	2	2		21	2	1		2	0			1	0	0	0	1	0	0	0	8		6	A3	A2	A2	A4	A5	A4	A4	A3	A4	A3	A5	A5	A5	A5	9	7	8				1	0	A3
1505	6	fr	2	2		31	2	1		2	0			1	1	0	0	0	0	0	0	9	7	8	A3	A3	A3	A5	A4	A4	A4	A4	A4	A3	A4	A4	A3	A3	8	6	7				2	0	A2	A2	A2
1506	6	fr	2	2		34	1	1		1	0			1	1	0	0	0	0	0	0	3		7	A4	A1	A4	A3	A3	A5	A5	A3	A2	A4	A5	A3	A5	A4	4	1	1				2	0	A1	A2	A1
1507	6	fr	1			31	2	1		2	0			1	1	0	0	0	0	0	0	3		8	A4	A4	A5	A4	A4	A4	A4	A4	A4	A4	A4	A4	A4	A4	7	3	5				2	0	A3
1508	6	fr	2	2		44	2	1		3	1	14	14	1	1	0	0	0	0	0	0	3		7	A3	A4	A2	A4	A2	A3	A4	A2	A4	A3	A4	A3	A2	A2	9	7	8				2	0	A2	A2	A3
1509	6	fr	2	2		39	2	1		4	2	5	16	1	1	0	0	0	0	0	0	3		7	A4	A4	A3	A5	A3	A2	A2	A2	A3	A2	A3	A5	A5	A3	9	9	9				2	0	A3
1511	6	fr	2	2		44	2	1		2	0			1	0	0	0	0	0	1	0	10		6	A4	A3	A3	A4	A2	A3	A3	A3	A2	A3	A4	A4	A2	A4	1	4	4				2	1	A1	A1	A1
1512	6	fr	2	2		42	2	1		3	1	13	13	1	1	0	0	0	0	0	0	4		6	A2	A4	A3	A4	A3	A4	A4	A3	A3	A2	A4	A3	A4	A2	5	8	7				2	1	A3
1513	6	fr	1			40	2	1		4	2	4	8	0	0	1	0	0	0	0	0	3		7	A3	A3	A3	A3	A4	A4	A4	A4	A4	A4	A4	A4	A3	A3	6	7	6				2	0	A3
1514	6	fr	2	2		23	2	1		2	0			1	1	0	0	0	0	0	0	3		6	A3	A1	A3	A1	A4	A3	A4	A2	A3	A3	A3	A4	A3	A3	9	6	7				2	1	A2	A2	A2
1515	6	fr	2	2		35	2	1		2	0			1	1	0	0	0	0	0	0	3		8	A5	A3	A5	A5	A5	A5	A5	A5	A3	A5	A5	A3	A3	A4	9	1	1				2	0	A3
1516	6	fr	2	2		41	2	1		4	2	10	13	1	0	0	0	0	0	1	0	5		5	A2	A1	A2	A4	A2	A1	A2	A1	A4	A2	A3	A1	A3	A1	11	11	11				2	1	A3
1543	6	fr	1			60	2	1		3	3	17	31	1	1	1	0	0	0	0	0	3		5	A4	A3	A4	A3	A4	A4	A4	A3	A4	A3	A4	A4	A4	A4	1	4	4				2	0	A3
1518	6	fr	2	2		49	2	1		3	2	22	24	0	1	0	0	0	0	0	0	3		7	A3	A1	A2	A4	A3	A3	A4	A2	A3	A2	A4	A3	A5	A2	6	9	8				2	0	A1	A3	A1
1520	6	fr	2	2		33	3	1		3	2	6	9	1	1	0	0	0	0	0	0	5		7	A1	A2	A1	A2	A1	A2	A3	A1	A1	A1	A4	A3	A1	A1	1	11	11				2	0	A2	A2	A3
1521	6	fr	1			58	2	1		2	4	22	31	1	0	1	0	0	0	0	0	9	13	8	A3	A4	A4	A5	A5	A4	A4	A4	A4	A4	A4	A3	A5	A4	7	6	6				2	0	A3
1523	6	fr	2	2		58	2	1		2	3	26	34	1	0	0	0	0	1	0	0	1		4	A4	A3	A3	A4	A3	A4	A4	A3	A4	A4	A5	A5	A4	A4	1	4	6				2	0	A3
1524	6	fr	2	2		31	1	1		1	1	6	6	1	1	0	0	0	0	0	0	9	6	8	A2	A2	A2	A3	A2	A2	A1	A1	A2	A2	A3	A1	A1	A2	8	10	8				2	1	A1	A2	A1
1525	6	fr	2	2		56	2	1		2	0			0	0	0	0	0	1	0	0	7		5	A4	A3	A2	A3	A4	A4	A5	A3	A4	A4	A5	A5	A4	A3	1	9	9				2	0	A3
1526	6	fr	2	2		33	2	1		4	2	3	6	0	0	1	0	0	1	0	0	3		7	A3	A2	A3	A4	A4	A4	A4	A4	A4	A3	A3	A3	A3	A3	7	9	8				2	0	A1	A1	A3
1527	6	fr	2	2		32	1	1		1	0			0	1	0	0	0	0	0	0	9	9	8	A5	A4	A4	A4	A4	A5	A5	A5	A4	A4	A5	A4	A4	A4	2	2	2				2	0	A3
1528	6	fr	2	1	1	36	2	1		5	3	3	10	1	1	0	0	0	0	0	0	5		6	A4	A4	A4	A4	A2	A4	A4	A4	A4	A4	A4	A4	A3	A4	1	8	5	11	8	10	2	0	A3
1529	6	fr	1			42	2	1		4	2	4	8	0	1	0	0	0	0	0	0	3		5	A4	A4	A1	A3	A4	A3	A3	A4	A4	A3	A4	A4	A2	A3	4	8	6				2	0	A1	A1	A3
1530	6	fr	2	2		60	1	1		1	0			0	0	0	1	0	0	0	0	5		4	A3	A2	A1	A4	A2	A3	A3	A3	A3	A2	A4	A3	A2	A1	1	8	8				2	0	A1	A2	A1
1531	6	fr	2	2		45	2	1		3	1	11	11	1	0	1	0	0	0	0	0	3		7	A3	A2	A2	A4	A2	A4	A3	A3	A4	A3	A4	A4	A2	A2	8	7	8				2	1	A2	A2	A2
1532	6	fr	2	2		50	2	1		4	2	15	19	0	0	1	0	0	0	0	0	2		7	A5	A4	A4	A5	A4	A4	A5	A4	A5	A5	A5	A5	A4	A4	3	4	3				2	0	A3
1533	6	fr	1			45	2	1		4	2	2	7	0	1	0	0	0	0	0	0	3		8	A2	A3	A3	A5	A3	A4	A5	A4	A5	A3	A5	A4	A2	A2	9	8	8				2	0	A3
1535	6	fr	2	2		40	1	1		1	0			1	0	0	0	0	0	1	0	7		6	A2	A3	A3	A4	A1	A3	A2	A5	A4	A2	A5	A5	A1	A3	4	11	10				2	1	A3
1536	6	fr	1			40	1	1		1	0			0	0	0	1	1	0	0	0	4		8	A4	A2	A3	A4	A3	A3	A4	A3	A2	A3	A5	A3	A2	A2	7	5	6				2	0	A3
1537	6	fr	2	2		29	3	1		2	0			1	0	1	0	0	0	0	0	9	10	7	A4	A4	A3	A5	A5	A4	A4	A4	A5	A3	A5	A4	A3	A4	8	6	7				2	0	A3
1538	6	fr	2	2		54	2	1		2	2	30	28	0	1	0	0	0	0	0	0	9	13	8	A4	A5	A4	A4	A4	A5	A5	A4	A4	A4	A5	A4	A5	A4	9	9	9				2	1	A3
1540	6	fr	2	2		27	2	1		2	0			1	1	0	0	0	0	0	0	9	3	6	A4	A2	A3	A5	A5	A4	A4	A1	A3	A2	A5	A5	A3	A3	8	10	9				2	0	A1	A1	A2
1541	6	fr	2	2		36	2	1		3	1	3	3	1	0	0	1	0	1	0	0	4		7	A3	A2	A3	A4	A3	A3	A4	A4	A5	A4	A5	A5	A3	A4	1	7	7				2	0	A3
1542	6	fr	1			29	2	1		1	0			0	1	0	0	0	0	0	0	3		5	A3	A2	A3	A4	A4	A4	A4	A3	A5	A3	A4	A4	A5	A3	9	10	9				2	0	A3
1545	6	fr	1			55	3	0	Espagne	4	4	18	25	0	0	1	0	0	0	0	0	3		7	A2	A4	A4	A4	A4	A3	A4	A4	A5	A4	A4	A4	A3	A4	4	3	4				2	0	A3
1547	6	fr	2	2		21	1	1		4	0			1	0	0	0	1	0	0	0	8		5	A4	A4	A3	A4	A4	A3	A5	A5	A4	A3	A4	A5	A2	A4	4	2	3				2	0	A3
1548	6	fr	2	2		57	1	1		2	2	0	30	0	0	0	0	0	0	1	0	7		2	A3	A5	A2	A3	A4	A2	A3	A2	A4	A3	A4	A4	A4	A3	2	9	10				2	1	A1	A3	A1
1549	6	fr	2	2		36	1	1		1	0			1	1	0	0	0	0	0	0	3		7	A5	A4	A4	A5	A4	A5	A5	A5	A5	A5	A5	A5	A5	A4	6	2	2				2	0	A3
1550	6	fr	2	2		78	4	1		1	2	52	55	0	0	0	0	0	0	0	1	5		3	A4	A3	A3	A4	A2	A5	A5	A4	A3	A4	A5	A4	A3	A4	1	5	6				2	0	A3
1551	6	fr	2	2		26	2	1		2	0			0	1	0	0	0	0	0	0	9	3	6	A4	A3	A2	A5	A4	A3	A4	A4	A5	A3	A4	A5	A4	A2	8	5	6				2	0	A3
1553	6	fr	2	2		52	2	1		3	1	15	15	1	0	1	0	0	1	0	0	9	8	7	A4	A5	A3	A5	A5	A4	A5	A4	A5	A4	A5	A5	A5	A3	11	11	11				2	0	A3
1554	6	fr	2	2		40	2	1		3	2	5	8	1	1	0	0	0	0	0	0	10		6	A3	A4	A3	A3	A4	A4	A4	A3	A3	A3	A4	A4	A4	A3	9	7	9				2	0	A1	A1	A3
1555	6	fr	1			59	2	1		3	4	15	30	1	0	0	0	0	0	1	0	3		6	A3	A2	A3	A4	A3	A4	A5	A4	A4	A3	A4	A4	A4	A3	1	8	8				2	1	A3
1559	6	fr	2	2		42	2	1		5	3	3	9	0	1	0	0	0	0	0	0	3		7	A5	A4	A3	A5	A4	A5	A4	A4	A5	A5	A5	A5	A5	A4	8	8	8				2	0	A2	A3	A2
1561	6	fr	1			65	2	1		2	2	38	42	1	0	0	0	0	0	0	1	3		6	A3	A4	A4	A5	A3	A3	A4	A3	A4	A4	A4	A4	A4	A4	1	6	4				2	1	A3
1563	6	fr	1			23	1	1		0	0			1	1	0	0	0	0	0	0	5		6	A4	A4	A5	A4	A5	A5	A4	A5	A2	A5	A5	A3	A2	A3	2	2	2				2	0	A3
1566	6	fr	1			29	2	1		1	0			0	1	0	0	1	0	0	0	3		8	A3	A2	A2	A2	A4	A3	A3	A2	A2	A2	A4	A3	A2	A2	6	9	8				2	1	A2	A2	A2
1567	6	fr	2	2		35	2	1		4	2	7	11	1	0	0	0	0	1	0	0	5		3	A4	A2	A4	A4	A3	A5	A5	A3	A4	A4	A5	A4	A5	A4	1	5	5				2	0	A3
1568	6	fr	2	2		29	2	1		2	0			1	1	0	0	0	0	0	0	9	3	6	A2	A3	A2	A3	A1	A2	A2	A3	A3	A2	A2	A4	A3	A3	11	9	10				2	0	A3
1569	6	fr	2	2		45	2	1		5	3	14	21	1	1	0	0	0	0	0	0	3		7	A4	A5	A3	A5	A5	A5	A5	A5	A5	A5	A5	A5	A5	A3	1	10	10				2	0	A3
1570	6	fr	2	2		65	2	1		2	2	39	43	1	0	0	0	0	0	0	1	4		4	A3	A4	A3	A5	A4	A4	A4	A3	A5	A4	A5	A4	A5	A3	1	9	7				2	0	A2	A2	A3
1571	6	fr	2	2		54	2	1		3	3	24	27	1	1	0	0	0	0	0	1	4		6	A4	A4	A4	A4	A5	A3	A5	A5	A5	A4	A5	A5	A4	A4	1	4	4				2	0	A3
1572	6	fr	2	1	1	31	2	1		2	0			0	1	0	0	0	0	0	0	5		6	A4	A2	A3	A4	A2	A3	A4	A3	A3	A3	A4	A3	A2	A3	1	6	6	8	6	8	2	1	A1	A1	A2
1575	6	fr	2	2		55	2	1		4	2	22	25	0	1	0	0	0	0	0	0	9	13	6	A4	A3	A3	A4	A4	A4	A4	A3	A3	A3	A4	A4	A4	A3	6	6	6				2	0	A2	A2	A3
1576	6	fr	1			27	2	1		2	0			0	0	1	0	0	0	0	0	9	10	6	A4	A2	A4	A4	A5	A4	A4	A4	A2	A4	A4	A4	A3	A4	3	3	3				2	0	A3
1577	6	fr	2	2		17	1	1		4	0			0	0	0	0	1	0	0	0	8		2	A2	A3	A2	A2	A3	A2	A3	A2	A2	A2	A2	A3	A3	A2	9	8	9				2	0	A2	A2	A2
1579	6	fr	1			45	1	1		1	0			0	1	0	0	0	0	0	0	3		8	A1	A3	A3	A4	A4	A4	A4	A3	A4	A2	A5	A3	A3	A2	1	3	3				2	0	A3
1580	6	fr	1			60	2	1		3	2	26	29	1	1	0	0	0	0	0	0	9	5	7	A5	A4	A4	A4	A4	A5	A4	A4	A4	A4	A5	A4	A4	A4	3	3	3				2	1	A3
1581	6	fr	1			31	2	1		2	0			1	0	0	1	0	0	0	0	3		8	A3	A2	A3	A4	A2	A4	A4	A3	A4	A4	A5	A4	A3	A3	1	7	7				2	0	A3
1582	6	fr	2	2		29	2	1		2	0			1	1	0	0	0	0	0	0	3		7	A3	A4	A3	A4	A2	A4	A3	A2	A3	A3	A4	A3	A1	A2	6	7	6				2	0	A2	A2	A2
1584	6	fr	2	2		43	2	1		5	3	9	18	0	1	0	0	0	0	0	0	4		5	A3	A3	A3	A4	A3	A5	A4	A3	A3	A3	A4	A4	A3	A3	4	8	6				2	0	A3
1585	6	fr	1			48	2	1		5	3	3	10	0	1	0	0	0	0	0	0	3		7	A2	A2	A1	A2	A3	A2	A2	A2	A2	A2	A2	A2	A2	A2	3	9	9				2	1	A3
1586	6	fr	2	3		36	2	1		2	1	8	8	1	0	0	0	0	1	0	0	3		5	A4	A1	A4	A5	A4	A5	A5	A5	A4	A4	A5	A5	A5	A4	8	9	8				2	0	A3
1587	6	fr	2	2		25	1	1		2	0			0	1	0	0	0	0	0	0	3		7	A4	A4	A4	A4	A5	A4	A4	A5	A5	A5	A5	A5	A4	A4	5	2	3				2	0	A3
1588	6	fr	1			50	2	1		4	2	18	23	0	1	0	0	0	0	0	0	3		8	A4	A4	A4	A4	A4	A4	A5	A4	A4	A4	A4	A4	A5	A4	7	4	5				2	0	A3
1590	6	fr	1			44	2	1		3	1	13	13	1	0	1	0	0	0	0	0	3		6	A3	A3	A3	A4	A2	A3	A3	A4	A3	A3	A4	A5	A4	A2	9	9	9				2	0	A3
1591	6	fr	1			45	2	1		4	2	11	12	1	1	0	0	0	0	0	0	3		7	A1	A2	A3	A4	A4	A4	A4	A2	A5	A2	A4	A5	A3	A1	3	8	8				2	1	A1	A1	A1
1592	6	fr	1			55	3	1		1	3	20	25	1	1	0	0	0	0	0	0	4		4	A3	A4	A2	A3	A2	A3	A3	A3	A1	A3	A4	A3	A4	A2	5	8	8				2	0	A3
1593	6	fr	2	2		33	2	1		3	1	0	0	0	1	0	0	0	0	0	0	9	7	8	A5	A5	A2	A5	A1	A4	A4	A3	A5	A3	A3	A5	A3	A3	8	6	7				2	0	A2	A2	A2
1594	6	fr	1			25	2	1		2	0			0	0	1	0	0	0	0	0	9	10	7	A4	A1	A3	A3	A4	A3	A3	A2	A2	A3	A3	A3	A4	A3	7	5	6				2	0	A3
1595	6	fr	2	2		37	2	1		4	2	10	12	1	0	0	0	0	1	0	0	7		4	A3	A2	A3	A4	A2	A4	A4	A2	A3	A3	A3	A4	A4	A3	1	9	9				2	1	A1	A2	A1
1596	6	fr	1			42	2	1		4	2	8	12	1	0	1	0	0	0	0	0	4		5	A4	A3	A4	A5	A4	A3	A4	A4	A4	A4	A4	A4	A4	A5	8	8	7				2	0	A3
1597	6	fr	2	2		36	2	1		4	2	0	4	1	1	0	0	0	0	0	0	3		8	A3	A2	A3	A4	A3	A3	A3	A3	A3	A3	A4	A3	A2	A2	9	7	9				2	0	A2	A2	A2
1598	6	fr	2	2		55	2	1		1	1	32	32	0	1	0	0	0	0	0	0	10		6	A4	A3	A2	A4	A2	A3	A3	A3	A4	A4	A3	A3	A3	A2	9	8	9				2	1	A2	A1	A3
1599	6	fr	2	2		27	2	1		2	0			0	1	0	0	0	0	0	0	3		7	A3	A1	A2	A4	A5	A2	A1	A2	A2	A2	A3	A4	A2	A2	6	10	10				2	1	A1	A2	A2
1601	6	fr	2	2		25	2	1		2	0			1	1	0	0	0	0	0	0	10		6	A4	A2	A4	A4	A3	A5	A4	A4	A3	A4	A5	A5	A2	A4	4	5	5				2	0	A3
1602	6	fr	1			28	1	1		1	0			0	1	0	0	0	0	0	0	3		7	A4	A4	A4	A4	A3	A4	A4	A2	A2	A3	A4	A4	A4	A3	7	4	7				2	0	A2	A2	A3
1605	6	fr	2	2		48	3	1		3	1	21	21	1	0	0	0	0	1	0	0	3		7	A3	A4	A3	A3	A5	A3	A3	A2	A3	A3	A5	A3	A4	A4	9	7	8				2	0	A3
1606	6	fr	2	2		58	3	1		2	1	28	32	1	1	0	0	0	0	0	0	9	3	6	A4	A4	A4	A4	A4	A5	A4	A3	A4	A3	A5	A4	A5	A4	9	7	8				2	0	A2	A3	A2
1607	6	fr	2	2		33	2	1		4	2	2	4	0	1	0	0	0	0	0	0	3		8	A3	A1	A2	A4	A4	A3	A5	A2	A3	A3	A4	A3	A3	A3	8	6	7				2	0	A3
1608	6	fr	1			27	1	1		3	0			0	1	0	0	0	0	0	0	3		7	A3	A3	A3	A4	A3	A3	A3	A4	A3	A3	A4	A4	A4	A3	6	4	5				2	0	A3
1610	6	fr	2	2		59	3	1		1	2	22	26	0	1	0	0	0	0	0	0	3		7	A4	A4	A4	A5	A4	A4	A4	A4	A5	A4	A4	A4	A4	A3	7	7	6				2	0	A3
1611	6	fr	2	2		34	2	1		2	0			0	1	0	0	0	0	0	0	3		7	A3	A4	A4	A4	A3	A3	A3	A3	A4	A3	A3	A4	A4	A4	4	4	4				2	0	A2	A2	A3
1612	6	fr	2	2		44	1	1		1	1	18	18	1	1	0	0	0	0	0	0	9	13	6	A4	A3	A3	A3	A5	A4	A3	A4	A3	A3	A4	A2	A3	A4	8	8	8				2	0	A3
1613	6	fr	2	2		37	2	1		6	4	2	16	0	0	0	0	0	1	0	0	5		3	A4	A4	A3	A5	A3	A4	A4	A4	A4	A4	A5	A4	A3	A4	1	8	8				2	0	A3
1614	6	fr	2	2		64	2	1		2	5	34	42	0	0	0	0	0	0	0	1	2		5	A4	A4	A3	A4	A5	A4	A4	A3	A3	A4	A3	A4	A4	A4	1	4	5				2	0	A3
1615	6	fr	1			60	1	1		4	0			1	0	0	1	0	0	0	0	3		8	A3	A4	A4	A4	A3	A3	A4	A3	A4	A3	A4	A4	A5	A3	4	9	9				2	1	A2	A2	A2
1616	6	fr	2	2		28	1	1		1	0			1	1	0	0	0	0	0	0	5		6	A3	A1	A3	A4	A3	A3	A2	A1	A1	A3	A5	A4	A1	A3	1	8	8				2	1	A1	A1	A1
1617	6	fr	2	2		39	2	1		5	3	6	12	1	1	0	0	0	0	0	0	4		7	A4	A4	A4	A5	A5	A4	A4	A4	A4	A4	A4	A5	A5	A5	5	6	5				2	0	A3
1618	6	fr	3			28	1	1		1	0			0	0	1	0	0	0	0	0	4		7	A2	A2	A3	A4	A4	A4	A5	A5	A3	A2	A4	A4	A2	A1	7	5	6				2	0	A3
1619	6	fr	2	2		60	3	1		2	2	23	26	0	1	0	0	0	0	0	0	3		8	A3	A4	A3	A4	A4	A5	A5	A5	A4	A4	A5	A5	A5	A4	8	4	6				2	0	A3
1620	6	fr	1			19	1	1		1	0			0	0	0	0	1	0	0	0	8		5	A4	A2	A2	A4	A2	A2	A2	A2	A4	A2	A3	A2	A4	A2	6	5	7				2	0	A3
1621	6	fr	2	2		30	2	1		3	1	1	1	1	1	0	0	0	0	0	0	3		7	A2	A2	A2	A4	A2	A3	A3	A2	A4	A2	A4	A4	A1	A3	8	10	9				2	0	A2	A2	A3
1622	6	fr	2	2		30	2	1		4	2	6	11	0	0	0	0	0	1	0	0	7		6	A3	A1	A2	A3	A3	A2	A2	A4	A3	A1	A5	A5	A3	A3	1	11	9				2	0	A3
1625	6	fr	2	2		26	2	1		2	0			1	0	1	1	0	0	0	0	3		7	A3	A1	A3	A3	A2	A1	A2	A4	A5	A3	A4	A5	A5	A3	3	7	7				2	0	A3
1626	6	fr	2	2		44	1	1		1	0			1	1	0	0	0	0	0	0	4		7	A1	A2	A2	A3	A4	A3	A3	A2	A2	A1	A3	A2	A2	A2	8	8	8				2	0	A2	A2	A2
1630	6	fr	2	2		38	2	1		2	0			1	1	0	0	0	0	0	0	3		7	A3	A4	A3	A5	A4	A4	A3	A3	A3	A2	A4	A3	A1	A2	6	8	7				2	0	A3
1631	6	fr	2	2		26	2	0	France	3	1	0	0	1	1	0	0	0	0	0	0	5		5	A3	A3	A2	A4	A4	A4	A2	A2	A3	A2	A5	A5	A4	A2	10	7	8				2	0	A3
1633	6	fr	1			61	3	1		1	2	34	36	0	0	0	0	0	0	0	1	3		7	A4	A2	A3	A4	A2	A4	A4	A4	A4	A5	A4	A4	A5	A3	1	1	1				2	0	A3
1634	6	fr	3			28	1	1		3	0			1	1	0	0	0	0	0	0	4		6	A4	A2	A3	A3	A3	A5	A4	A4	A3	A3	A4	A4	A3	A3	8	7	7				2	1	A1	A3	A1
1636	6	fr	1			32	2	0	Norvège	1	0			0	1	0	0	0	0	0	0	3		8	A3	A3	A2	A4	A3	A3	A3	A3	A2	A2	A4	A3	A4	A3	7	8	8				2	0	A3
1637	6	fr	2	2		47	2	1		3	1	10	10	1	1	0	0	0	0	0	0	3		7	A3	A4	A2	A4	A4	A3	A3	A3	A4	A3	A5	A4	A4	A4	8	8	8				2	1	A2	A2	A3
1638	6	fr	2	2		27	1	1		1	0			1	1	0	0	0	0	0	0	9	13	7	A4	A4	A4	A4	A4	A4	A4	A4	A5	A4	A5	A5	A4	A4	3	4	4				2	0	A3
1639	6	fr	1			29	2	1		2	0			1	1	0	0	0	0	0	0	3		7	A4	A3	A3	A4	A4	A3	A5	A3	A4	A3	A4	A4	A3	A3	7	7	7				2	0	A3
1640	6	fr	1			52	2	1		4	2	9	15	0	0	1	0	0	0	0	0	9	13	8	A3	A3	A3	A4	A4	A4	A5	A4	A5	A3	A4	A5	A4	A4	6	7	7				2	0	A3
1642	6	fr	2	2		53	2	1		3	2	19	21	1	1	0	0	0	0	0	0	4		7	A3	A2	A3	A4	A3	A3	A4	A4	A4	A3	A5	A4	A4	A3	7	3	4				2	0	A3
1643	6	fr	2	2		28	1	1		1	0			1	0	1	0	0	0	0	0	9	13	7	A2	A2	A2	A4	A2	A3	A3	A3	A4	A2	A4	A4	A3	A2	8	8	8				2	0	A2	A2	A3
1644	6	fr	1			34	2	1		1	0			1	0	1	0	0	0	0	0	9	10	7	A3	A3	A3	A4	A3	A3	A3	A4	A4	A4	A4	A4	A3	A4	7	7	7				2	0	A3
1646	6	fr	2	2		44	1	1		0	0			1	0	0	1	0	0	0	0	5		6	A4	A3	A4	A5	A3	A3	A4	A4	A5	A4	A5	A4	A3	A4	2	4	4				2	0	A3
1647	6	fr	1			44	3	1		4	3	13	19	1	1	0	0	0	0	0	0	3		7	A4	A3	A2	A3	A4	A3	A3	A2	A3	A3	A3	A3	A3	A2	5	7	7				2	0	A3
1648	6	fr	2	2		58	2	1		2	6	26	40	0	1	0	0	0	0	0	0	3		7	A2	A4	A2	A5	A4	A3	A3	A3	A5	A2	A4	A4	A4	A1	7	10	10				2	1	A2	A2	A3
1649	6	fr	2	2		26	2	1		2	0			0	1	0	0	0	0	0	0	5		7	A3	A2	A3	A4	A4	A5	A5	A3	A2	A3	A5	A4	A3	A3	2	4	3				2	1	A3
1650	6	fr	1			58	2	1		4	3	22	27	0	1	0	0	0	0	0	0	3		8	A3	A3	A3	A3	A2	A3	A3	A3	A2	A2	A4	A4	A3	A3	8	7	8				2	0	A3
1651	6	fr	2	2		36	2	1		3	1	8	8	1	1	0	0	0	0	0	0	3		7	A2	A2	A2	A2	A2	A3	A2	A2	A2	A2	A4	A4	A3	A2	9	9	9				2	0	A3
1652	6	fr	2	2		40	1	1		1	0			0	1	0	0	0	0	0	0	7		7	A4	A4	A4	A5	A5	A5	A4	A4	A5	A4	A4	A5	A4	A4	2	6	6				2	0	A2	A2	A2
1653	6	fr	2	2		44	3	1		2	1	12	12	0	1	0	0	0	0	0	0	3		7	A4	A4	A5	A4	A5	A5	A5	A5	A5	A4	A5	A5	A4	A4	8	2	4				2	0	A2	A2	A3
1654	6	fr	2	2		37	2	1		1	0			0	1	0	0	0	0	0	0	9	9	8	A3	A3	A2	A4	A4	A2	A2	A2	A4	A3	A3	A4	A2	A2	9	9	9				2	0	A3
1655	6	fr	1			66	2	1		1	4	35	41	0	0	0	0	0	0	0	1	3		7	A4	A2	A4	A5	A5	A4	A4	A5	A5	A4	A5	A5	A5	A4	9	9	9				2	1	A3
1656	6	fr	2	2		22	1	1		1	0			0	0	0	0	1	0	0	0	8		7	A2	A2	A2	A4	A4	A2	A1	A4	A3	A1	A4	A4	A1	A2	9	6	8				2	0	A3
1658	6	fr	1			40	2	1		4	2	11	9	0	1	0	0	0	0	0	0	3		7	A4	A3	A5	A4	A4	A4	A4	A3	A2	A4	A5	A5	A5	A3	8	8	9				2	1	A3
1659	6	fr	1			19	2	1		2	0			1	0	0	0	1	0	0	0	8		5	A1	A1	A2	A3	A1	A1	A1	A1	A2	A2	A3	A3	A4	A2	11	6	6				2	1	A1	A2	A1
1660	6	fr	3			17	1	1		4	0			0	0	0	0	1	0	0	0	8		4	A1	A1	A3	A5	A2	A1	A2	A2	A4	A1	A2	A3	A3	A2	11	4	10				2	1	A1	A2	A1
1662	6	fr	2	2		33	1	1		5	4	2	15	1	1	0	0	0	0	0	0	6		2	A3	A2	A3	A2	A2	A4	A4	A3	A2	A2	A3	A2	A3	A2	5	6	5				2	0	A3
1663	6	fr	1			71	2	1		2	3	40	48	0	0	0	0	0	0	0	1	3		7	A4	A3	A3	A3	A4	A4	A4	A4	A3	A4	A5	A4	A5	A4	2	7	7				2	0	A3
1664	6	fr	2	2		28	1	1		2	0			0	1	0	0	0	0	0	0	5		7	A3	A2	A2	A3	A4	A4	A3	A4	A3	A3	A3	A4	A4	A4	5	7	7				2	0	A3
1665	6	fr	1			31	3	1		1	0			0	0	1	0	0	0	0	0	3		6	A5	A3	A3	A3	A2	A3	A4	A3	A2	A4	A5	A2	A1	A3	9	3	4				2	0	A3
1666	6	fr	2	2		47	2	1		3	2	22	20	1	1	0	0	0	0	0	0	9	13	4	A4	A4	A2	A4	A4	A4	A3	A3	A4	A4	A4	A3	A4	A3	8	7	7				2	0	A3
1667	6	fr	2	2		23	2	1		2	0			0	1	0	0	0	0	0	0	3		7	A3	A3	A3	A4	A3	A4	A3	A3	A4	A3	A4	A4	A3	A3	3	6	6				2	0	A3
1668	6	fr	2	2		54	3	1		0	2	27	30	1	1	0	0	0	0	0	0	5		3	A4	A3	A3	A4	A4	A4	A4	A4	A4	A4	A4	A4	A3	A4	7	3	4				2	0	A3
1669	6	fr	2	2		39	2	1		1	0			1	1	0	0	0	0	0	0	4		6	A3	A3	A4	A2	A3	A4	A4	A3	A4	A3	A4	A4	A2	A3	7	6	6				2	0	A3
1670	6	fr	1			72	2	1		2	4	38	49	0	0	0	0	0	0	0	1	2		5	A3	A3	A4	A4	A4	A4	A5	A4	A4	A4	A5	A4	A3	A4	1	2	2				2	0	A3
1671	6	fr	2	2		38	1	1		1	0			0	1	0	0	0	0	0	0	4		4	A4	A2	A3	A4	A2	A4	A2	A3	A4	A3	A5	A4	A1	A2	3	5	4				2	1	A1	A1	A1
1672	6	fr	1			40	2	1		3	1	10	10	0	1	0	0	0	0	0	0	3		4	A4	A3	A4	A4	A2	A3	A4	A4	A3	A4	A4	A4	A3	A4	7	4	4				2	0	A2	A2	A3
1673	6	fr	1			29	1	1		2	0			1	1	0	0	0	0	0	0	3		7	A2	A1	A1	A4	A3	A3	A5	A4	A4	A3	A4	A5	A2	A4	4	1	2				2	0	A3
1675	6	fr	2	2		29	1	1		1	0			0	1	0	0	0	0	0	0	3		7	A2	A3	A4	A4	A3	A4	A3	A3	A3	A2	A4	A3	A3	A3	4	2	3				2	0	A3
1676	6	fr	2	2		30	1	1		2	0			0	1	0	0	0	0	0	0	3		7	A5	A3	A4	A5	A4	A4	A5	A4	A5	A4	A4	A5	A3	A5	1	3	3				2	0	A3
1679	6	fr	2	2		28	1	1		1	0			0	1	0	0	1	0	0	0	5		7	A2	A2	A3	A4	A3	A4	A3	A3	A3	A2	A4	A3	A3	A3	8	10	11				2	0	A3
1680	6	fr	2	2		70	2	1		2	3	38	50	0	0	0	0	0	0	0	1	7		5	A4	A4	A3	A4	A4	A4	A4	A4	A4	A4	A4	A4	A4	A4	1	6	4				2	0	A3
1681	6	fr	2	2		48	1	1		2	0			1	0	0	0	0	0	1	0	3		7	A4	A4	A3	A5	A3	A5	A5	A4	A5	A4	A5	A5	A1	A1	1	7	7				2	1	A3
1693	6	fr	2	2		31	2	1		3	1	4	4	0	1	0	0	0	0	0	0	9	13	6	A4	A4	A4	A5	A4	A5	A5	A4	A4	A4	A5	A4	A4	A4	6	7	6				2	0	A3
1683	6	fr	1			40	1	1		0	0			0	1	0	0	0	0	0	0	3		7	A2	A3	A4	A4	A4	A5	A5	A5	A4	A4	A5	A5	A5	A4	2	4	4				2	1	A3
1684	6	fr	2	2		34	1	1		1	0			0	0	0	1	0	0	0	0	7		7	A2	A1	A3	A5	A2	A1	A3	A1	A4	A1	A1	A1	A3	A1	1	8	9				2	1	A1	A1	A1
1685	6	fr	2	2		73	2	1		2	2	43	47	0	0	0	0	0	0	0	1	3		7	A4	A3	A4	A5	A5	A5	A5	A5	A5	A4	A5	A5	A5	A3	1	5	5				2	0	A3
1686	6	fr	2	2		43	2	1		3	1	3	0	0	1	0	0	0	0	0	0	7		7	A3	A4	A3	A4	A4	A4	A5	A5	A4	A3	A5	A4	A4	A3	8	4	5				2	0	A3
1687	6	fr	2	2		43	1	1		1	0			0	1	0	0	0	0	0	0	9	13	7	A4	A4	A4	A5	A4	A4	A5	A4	A4	A4	A4	A4	A4	A4	7	5	6				2	0	A3
1688	6	fr	2	2		35	2	1		3	1	3	3	0	1	0	0	0	0	0	0	5		6	A2	A1	A3	A3	A3	A4	A4	A4	A4	A2	A4	A5	A2	A1	3	8	6				2	1	A3
1689	6	fr	1			57	2	1		2	4	20	27	0	0	1	0	0	0	0	0	7		7	A1	A2	A3	A4	A3	A4	A2	A3	A4	A2	A4	A5	A4	A3	8	7	7				2	0	A1	A3	A1
1690	6	fr	2	2		29	2	1		2	0			0	1	0	0	0	0	0	0	9	9	8	A5	A3	A5	A5	A5	A4	A4	A4	A3	A4	A5	A4	A4	A4	5	2	3				2	0	A3
1691	6	fr	1			33	2	1		2	0			0	1	0	0	0	0	0	0	9	7	8	A3	A4	A3	A4	A3	A3	A4	A3	A4	A3	A4	A3	A4	A3	5	5	5				2	0	A1	A1	A2
1692	6	fr	1			20	2	1		2	0			0	0	0	0	1	0	0	0	8		5	A4	A3	A3	A3	A4	A4	A4	A4	A4	A4	A5	A4	A4	A3	1	6	5				2	0	A2	A2	A2
1694	6	fr	2	2		36	3	1		0	0			0	0	1	0	0	0	0	0	9	13	7	A4	A2	A3	A4	A3	A4	A4	A4	A4	A4	A4	A4	A4	A4	6	9	8				2	0	A2	A2	A2
1696	6	fr	2	2		55	3	1		0	2	25	26	0	1	0	0	0	0	0	0	9	3	7	A4	A3	A3	A4	A4	A4	A4	A4	A3	A4	A5	A4	A4	A3	4	4	4				2	0	A2	A1	A3
1716	6	fr	2	2		31	2	1		4	2	2	4	0	1	0	0	0	0	0	0	9	7	8	A4	A4	A4	A5	A4	A4	A4	A4	A4	A3	A4	A4	A4	A4	8	5	6				2	0	A3
1698	6	fr	2	2		30	1	1		1	0			1	0	1	0	0	0	0	0	3		7	A4	A2	A5	A5	A2	A4	A4	A4	A5	A4	A5	A5	A3	A4	6	5	5				2	0	A2	A3	A3
1699	6	fr	1			60	2	1		2	0			0	0	0	0	0	0	0	1	3		5	A4	A2	A3	A3	A5	A4	A4	A4	A4	A4	A4	A3	A3	A3	1	8	8				2	0	A3
1700	6	fr	2	2		27	2	1		2	0			1	1	0	0	0	0	0	0	5		6	A2	A1	A3	A3	A2	A4	A3	A2	A3	A2	A3	A4	A3	A3	7	9	8				2	1	A1	A1	A1
1701	6	fr	1			57	2	1		3	3	18	25	1	1	0	0	0	0	0	0	3		7	A5	A4	A5	A4	A4	A4	A5	A4	A3	A5	A5	A4	A4	A4	1	2	2				2	0	A3
1702	6	fr	1			47	2	1		4	2	16	16	1	1	0	0	0	0	0	0	3		7	A4	A4	A3	A4	A4	A4	A3	A4	A4	A3	A5	A4	A4	A4	3	5	4				2	0	A3
1705	6	fr	2	2		45	2	1		3	3	14	23	1	1	0	0	0	0	0	0	3		7	A4	A4	A4	A4	A3	A3	A3	A4	A4	A4	A4	A5	A4	A3	7	5	6				2	0	A3
1706	6	fr	1			34	2	1		2		0	0	1	1	0	0	0	0	0	0	2		7	A5	A5	A5	A1	A1	A5	A5	A5	A1	A5	A5	A5	A5	A5	1	1	1				2	1	A2	A2	A3
1707	6	fr	2	2		67	3	1		1	0			1	0	0	0	0	0	0	1	9	3	6	A3	A4	A4	A5	A4	A4	A3	A3	A5	A4	A5	A3	A5	A3	1	4	4				2	0	A3
1708	6	fr	1			45	2	1		4	2	11	12	0	1	0	0	0	0	0	0	3		8	A4	A4	A3	A4	A5	A4	A4	A4	A4	A4	A5	A5	A4	A3	9	9	8				2	0	A3
1709	6	fr	2	2		23	1	1		0	0			0	0	0	0	1	0	0	0	8		6	A2	A2	A3	A4	A3	A2	A3	A1	A2	A2	A3	A3	A1	A3	11	9	10				2	0	A1	A2	A1
1710	6	fr	2	2		21	2	1		2	0			0	1	0	0	1	0	0	0	8		6	A2	A3	A4	A5	A3	A3	A2	A3	A4	A2	A4	A4	A4	A3	3	3	7				2	0	A3
1711	6	fr	2	2		62	3	1		1	1	29	0	1	0	0	0	0	0	0	1	3		6	A4	A3	A3	A4	A3	A5	A4	A3	A5	A3	A4	A4	A4	A3	1	8	8				2	0	A2	A2	A3
1712	6	fr	1			25	2	1		2	0			1	1	0	0	0	0	0	0	3		7	A2	A2	A2	A3	A2	A3	A2	A2	A2	A1	A3	A4	A3	A1	8	10	9				2	0	A2	A3	A2
1713	6	fr	2	2		30	2	1		3	0			0	1	0	0	0	0	0	0	3		8	A4	A4	A4	A4	A4	A4	A4	A4	A4	A4	A5	A5	A4	A4	7	4	6				2	0	A3
1714	6	fr	2	2		18	1	1		5	0			1	0	0	0	1	0	0	0	8		4	A3	A1	A4	A5	A4	A4	A3	A5	A5	A3	A4	A5	A1	A4	2	2	2				2	0	A3
1715	6	fr	2	2		35	2	1		3	1	4	4	1	0	1	0	0	0	0	0	3		7	A2	A2	A3	A3	A2	A2	A2	A4	A3	A3	A4	A4	A4	A4	9	9	9				2	0	A3
1718	6	fr	2	2		30	2	1		1	0			0	0	1	0	0	0	0	0	9	8	8	A3	A4	A2	A4	A3	A4	A2	A3	A4	A3	A4	A5	A4	A3	8	8	8				2	0	A3
1719	6	fr	2	2		24	2	1		5	0			1	1	0	0	0	0	0	0	5		7	A4	A2	A3	A3	A4	A3	A4	A3	A4	A3	A4	A4	A3	A3	9	4	5				2	0	A3
1720	6	fr	2	2		34	3	1		1	0			1	1	0	0	0	0	0	0	3		6	A4	A2	A4	A2	A4	A4	A2	A4	A2	A4	A4	A2	A3	A3	5	7	6				2	0	A3
1721	6	fr	2	1	0	29	2	1		3	2	8	12	0	1	0	0	0	0	0	0	5		5	A4	A1	A3	A4	A5	A3	A3	A3	A2	A3	A4	A5	A3	A3	1	6	6				2	0	A3
1723	6	fr	2	2		31	1	1		1	0			1	1	0	0	0	0	0	0	10		5	A2	A4	A2	A5	A3	A3	A4	A2	A5	A3	A4	A3	A2	A3	7	8	9				2	1	A3
1724	6	fr	2	2		38	1	1		1	0			0	1	0	0	0	0	0	0	9	11	7	A3	A3	A3	A4	A4	A3	A4	A4	A3	A4	A4	A3	A4	A3	5	4	4				2	0	A1	A1	A1
1726	6	fr	2	2		40	1	1		1	0			0	0	0	0	0	0	1	0	7		6	A3	A3	A2	A4	A3	A3	A3	A3	A3	A3	A3	A2	A2	A2	1	8	7				2	1	A1	A1	A3
1727	6	fr	2	2		28	2	1		2	0			0	0	0	1	0	0	0	0	4		7	A3	A4	A3	A4	A5	A3	A4	A3	A4	A2	A4	A4	A4	A3	6	8	8				2	0	A2	A2	A2
1728	6	fr	2	2		42	3	1		1	0			1	1	0	0	0	0	0	0	5		5	A3	A1	A3	A4	A3	A3	A2	A2	A2	A2	A3	A4	A2	A3	7	7	7				2	0	A1	A1	A2
1730	6	fr	2	1	0	37	2	1		2	0			1	1	0	0	0	0	0	0	5		5	A4	A2	A3	A4	A1	A2	A2	A1	A4	A3	A2	A4	A4	A4	10	6	7				2	0	A3
1731	6	fr	2	2		62	2	1		2	2	26	28	0	1	0	0	0	0	0	0	3		7	A4	A3	A3	A4	A4	A5	A3	A4	A4	A4	A5	A5	A5	A3	10	8	9				2	1	A3
1732	6	fr	2	2		40	2	1		3	1	16	16	1	1	0	0	0	0	0	0	5		4	A3	A2	A3	A4	A5	A4	A4	A3	A5	A3	A5	A4	A4	A3	1	6	6				2	0	A3
1733	6	fr	2	2		60	2	1		3	0			1	0	0	1	0	0	0	0	5		3	A4	A4	A4	A4	A5	A4	A4	A5	A5	A5	A4	A4	A5	A4	1	4	3				2	0	A3
1735	6	fr	1			29	2	1		3	1	1	1	1	1	0	0	0	0	0	0	3		7	A4	A3	A4	A3	A2	A4	A4	A4	A4	A3	A5	A4	A2	A4	4	2	3				2	0	A3
1736	6	fr	1			38	2	1		4	2	1	2	1	0	1	0	0	0	0	0	3		7	A4	A4	A4	A4	A4	A3	A4	A4	A3	A4	A5	A4	A4	A4	6	4	5				2	0	A3
1737	6	fr	2	2		23	2	1		2	0			0	1	0	0	0	0	0	0	10		6	A3	A3	A3	A3	A3	A3	A4	A2	A2	A2	A3	A3	A2	A2	4	9	7				2	0	A3
1738	6	fr	2	1	0	30	2	0	Brlgique	3	1	2	2	1	1	0	0	0	0	0	0	3		7	A3	A2	A2	A5	A3	A3	A4	A4	A2	A2	A4	A5	A2	A3	7	9	8				2	0	A3
1739	6	fr	2	2		33	2	1		2	0			1	0	1	0	0	0	0	0	9	13	7	A3	A3	A4	A5	A3	A4	A4	A4	A4	A3	A4	A5	A4	A3	3	4	4				2	0	A3
1741	6	fr	1			36	1	1		2	0			0	0	0	1	0	0	0	0	7		6	A4	A3	A4	A3	A3	A4	A4	A3	A3	A3	A4	A4	A3	A4	2	4	3				2	0	A3
1742	6	fr	2	2		31	1	1		2	0			0	1	0	0	0	0	0	0	3		7	A2	A1	A3	A4	A2	A2	A2	A2	A4	A1	A2	A4	A2	A2	9	8	9				2	1	A2	A2	A2
1744	6	fr	2	2		26	1	1		3	1	7	0	1	1	0	0	0	0	0	0	5		4	A4	A1	A4	A4	A4	A4	A4	A2	A3	A2	A4	A3	A4	A4	4	4	4				2	0	A3
1745	6	fr	2	2		60	2	1		2	3	21	31	1	1	0	0	0	0	0	0	3		8	A3	A2	A3	A4	A3	A4	A4	A4	A4	A4	A5	A3	A3	A3	7	6	5				2	1	A2	A2	A3
1746	6	fr	1			37	2	1		3	1	0	0	1	1	0	0	0	0	0	0	3		7	A3	A4	A2	A3	A3	A3	A4	A3	A2	A2	A4	A3	A3	A3	4	4	4				2	0	A3
1748	6	fr	1			18	1	1		1	0			0	0	0	0	1	0	0	0	8		4	A4	A2	A2	A5	A5	A4	A5	A5	A3	A4	A5	A4	A5	A3	11	6	7				2	0	A3
1749	6	fr	2	2		35	2	1		1	0			0	1	0	0	0	0	0	0	5		4	A3	A4	A4	A5	A5	A4	A4	A4	A5	A4	A4	A4	A5	A4	8	8	8				2	0	A2	A2	A2
1750	6	fr	2	2		22	1	1		3	0			1	0	0	0	1	0	0	0	8		5	A3	A1	A2	A4	A5	A4	A5	A4	A2	A2	A4	A4	A3	A3	7	6	6				2	0	A3
1751	6	fr	1			20	2	1		4	0			1	0	0	0	1	0	0	0	8		4	A2	A3	A2	A3	A2	A3	A3	A2	A3	A3	A4	A3	A3	A2	8	8	8				1	0	A1	A1	A3
1752	6	fr	2	2		22	1	1		0	0			0	1	0	0	0	0	0	0	3		7	A4	A2	A4	A3	A2	A3	A4	A2	A2	A3	A4	A3	A4	A4	10	8	9				2	0	A3
1753	6	fr	2	2		54	2	1		3	1	20	20	1	1	0	0	0	0	0	0	5		4	A4	A4	A4	A4	A4	A4	A4	A4	A4	A3	A5	A5	A5	A3	2	5	5				2	0	A3
1754	6	fr	2	2		44	2	1		2	2	16	21	1	1	0	0	0	0	0	0	3		7	A2	A3	A3	A3	A3	A4	A4	A2	A3	A3	A4	A4	A1	A2	7	4	4				2	0	A3
1755	6	fr	2	2		20	2	1		1	0			0	0	0	1	1	0	0	0	8		5	A2	A3	A1	A4	A2	A2	A4	A3	A3	A2	A5	A5	A2	A1	9	10	8				2	0	A3
1756	6	fr	2	1	0	41	2	1		2	0			0	0	0	1	0	0	1	0	5		5	A3	A2	A2	A4	A4	A3	A4	A4	A4	A3	A4	A5	A4	A4	10	10	10				2	1	A2	A3	A1
1757	6	fr	2	2		36	2	1		2	0			0	1	0	0	0	0	0	0	3		8	A3	A3	A1	A3	A2	A4	A2	A3	A3	A4	A4	A4	A3	A3	9	9	9				2	0	A3
1758	6	fr	2	2		44	2	1		5	3	9	16	1	1	0	0	0	0	0	0	3		7	A4	A3	A2	A5	A5	A4	A4	A4	A4	A3	A4	A4	A3	A3	3	5	4				2	0	A2	A2	A3
1760	6	fr	2	2		39	2	1		2	0			0	1	0	0	0	0	0	0	3		7	A3	A1	A3	A2	A3	A4	A5	A3	A3	A4	A5	A2	A2	A3	7	7	7				2	1	A2	A3	A2
1762	6	fr	2	2		52	2	1		2	4	22	30	1	1	0	0	0	0	0	0	2		4	A5	A4	A4	A4	A4	A4	A5	A3	A4	A5	A5	A5	A5	A4	1	2	3				2	0	A3
1764	6	fr	2	2		37	2	1		2	2	9	11	1	0	0	0	0	0	1	0	7		3	A2	A1	A2	A2	A1	A2	A2	A1	A1	A1	A2	A3	A2	A2	6	9	9				2	1	A1	A1	A1
1765	6	fr	2	2		60	2	1		3	2	26	32	1	1	0	0	0	0	0	0	3		5	A3	A3	A4	A4	A3	A4	A4	A3	A4	A4	A3	A4	A4	A4	2	6	6				2	0	A1	A1	A1
1766	6	fr	2	2		22	2	1		2	0			1	0	0	0	1	0	0	0	8		5	A3	A1	A2	A4	A3	A3	A2	A3	A4	A2	A2	A3	A2	A2	9	10	10				2	0	A3
1771	6	fr	1			26	2	1		2	0			1	1	0	0	0	0	0	0	3		5	A4	A2	A4	A4	A4	A4	A4	A4	A4	A4	A4	A4	A4	A4	3	5	5				2	0	A3
1772	6	fr	3			57	3	1		1	2	28	31	0	1	0	0	0	0	0	0	3		6	A4	A3	A4	A5	A5	A5	A4	A4	A4	A4	A5	A4	A4	A3	7	5	6				2	0	A3
1773	6	fr	2	2		33	2	1		0	0			0	1	0	0	0	0	0	0	5		7	A4	A3	A4	A4	A5	A4	A5	A3	A4	A4	A5	A5	A5	A4	5	11	9				2	0	A2	A2	A3
1774	6	fr	2	2		33	2	1		4	2	5	6	1	1	0	0	0	0	0	0	9	10	7	A2	A3	A1	A2	A2	A4	A3	A4	A4	A1	A4	A5	A3	A2	3	1	3				1	0	A3
1776	6	fr	1			31	2	1		3	1	3	3	0	1	0	0	0	0	0	0	3		7	A3	A4	A3	A3	A2	A4	A4	A4	A4	A4	A4	A4	A3	A3	7	9	8				2	0	A3
1777	6	fr	2	2		34	1	1		1	0			1	1	0	0	0	0	0	0	9	13	7	A2	A3	A1	A4	A3	A4	A4	A2	A3	A2	A4	A2	A3	A2	9	8	6				2	1	A1	A1	A2
1778	6	fr	2	2		46	2	1		4	2	10	17	0	1	0	0	0	0	0	0	3		7	A2	A3	A3	A5	A4	A4	A4	A4	A5	A4	A5	A5	A4	A3	6	4	6				2	0	A1	A1	A1
1780	6	fr	1			40	1	1		1	0			0	1	0	0	0	0	0	0	3		8	A4	A4	A4	A4	A3	A3	A3	A5	A3	A5	A5	A5	A2	A4	3	6	4				2	0	A3
1781	6	fr	2	2		32	2	1		2	1	10	10	1	1	0	0	0	0	0	0	3		8	A4	A4	A4	A4	A4	A5	A4	A4	A4	A4	A5	A5	A5	A4	5	3	4				2	0	A3
1783	6	fr	2	2		27	2	1		3	1	1	1	0	1	0	0	0	0	0	0	9	6	8	A5	A5	A5	A4	A3	A5	A5	A5	A4	A5	A5	A5	A5	A5	1	1	1				2	0	A3
1784	6	fr	1			35	2	1		4	2	4	6	1	1	1	0	0	0	0	0	3		7	A4	A4	A3	A4	A5	A4	A4	A3	A3	A4	A4	A3	A3	A3	8	8	8				2	0	A3
1785	6	fr	1			56	1	1		1	0			0	1	0	0	0	0	0	0	10		4	A3	A4	A2	A5	A4	A5	A4	A4	A5	A3	A4	A3	A3	A3	9	6	3				2	0	A1	A3	A1
1786	6	fr	2	2		41	2	1		2	0			0	1	0	0	0	0	0	0	4		6	A4	A1	A5	A3	A1	A5	A5	A5	A2	A5	A5	A5	A5	A5	1	1	1				2	0	A3
1787	6	fr	2	2		39	2	1		2	2	26	31	1	1	0	0	0	0	0	0	5		6	A4	A3	A4	A4	A4	A4	A4	A3	A4	A4	A4	A4	A4	A4	7	4	5				2	0	A3
1788	6	fr	2	2		31	2	1		2	0			1	1	0	0	0	0	0	0	4		6	A4	A3	A3	A4	A4	A4	A3	A3	A3	A3	A4	A4	A4	A4	5	4	4				2	0	A3
1789	6	fr	1			29	1	1		1	0			0	1	0	0	0	0	0	0	3		8	A3	A2	A4	A3	A2	A2	A2	A4	A2	A3	A3	A2	A4	A3	3	5	4				2	0	A3
1790	6	fr	1			38	2	1		6	4	0	12	0	1	0	0	0	0	0	0	3		6	A4	A4	A4	A5	A4	A4	A4	A4	A4	A4	A4	A5	A4	A4	9	7	7				2	0	A3
1792	6	fr	3			42	1	1		1	0			0	1	0	0	0	0	0	0	5		6	A2	A2	A2	A4	A4	A3	A2	A2	A3	A2	A4	A4	A2	A1	3	10	8				2	0	A1	A3	A1
1793	6	fr	1			47	2	1		3	1	8	8	0	1	0	0	0	0	0	0	3		8	A2	A3	A2	A3	A5	A3	A5	A4	A3	A3	A4	A5	A5	A3	8	8	8				2	0	A3
1794	6	fr	2	2		35	2	1		3	1	6	6	1	1	0	0	0	0	0	0	2		6	A3	A3	A3	A5	A5	A4	A4	A3	A4	A4	A5	A3	A5	A3	9	6	7				2	1	A3
1795	6	fr	1			29	2	1		3	0			1	1	0	0	0	0	0	0	4		7	A4	A4	A3	A4	A4	A4	A5	A4	A4	A4	A5	A5	A5	A4	7	5	6				2	0	A3
1797	6	fr	2	2		32	2	1		4	2	2	5	0	1	0	0	0	0	0	0	5		5	A4	A3	A4	A4	A4	A4	A4	A4	A3	A4	A4	A4	A4	A4	6	4	5				2	0	A3
1798	6	fr	2	2		23	1	1		2	0			0	1	0	0	1	0	0	0	3		7	A3	A2	A2	A2	A2	A3	A3	A2	A1	A3	A4	A2	A2	A3	8	9	8				2	0	A2	A2	A3
1799	6	fr	2	2		63	1	1		0	0			0	0	0	0	0	0	0	1	3		8	A4	A2	A3	A4	A3	A4	A4	A4	A4	A4	A5	A4	A3	A2	6	8	8				2	0	A3
1802	6	fr	2	2		22	2	1		2	0			0	0	0	0	1	0	0	0	8		4	A2	A1	A4	A3	A5	A2	A3	A3	A2	A2	A5	A3	A5	A4	10	3	5				2	0	A3
1803	6	fr	2	2		38	2	1		2	2	9	12	1	1	0	0	0	0	0	0	10		6	A2	A3	A3	A3	A2	A4	A4	A3	A4	A3	A4	A3	A2	A2	5	8	9				2	0	A3
1804	6	fr	1			61	2	1		2	3	22	35	0	0	0	1	0	0	0	0	3		8	A2	A2	A2	A4	A4	A3	A3	A1	A3	A2	A4	A1	A4	A2	1	9	7				2	1	A2	A2	A3
1805	6	fr	2	2		40	3	1		3	2	8	10	0	1	0	0	0	0	0	0	3		7	A4	A4	A3	A4	A4	A4	A4	A3	A3	A3	A4	A3	A4	A4	10	6	8				2	0	A3
1806	6	fr	1			31	2	1		1	0			0	0	1	0	0	0	0	0	7		7	A3	A2	A3	A3	A3	A3	A4	A3	A4	A3	A4	A4	A3	A4	9	5	7				2	0	A3
1807	6	fr	2	2		55	2	1		4	3	21	28	1	1	0	0	0	0	0	0	10		5	A4	A3	A3	A4	A4	A4	A4	A4	A4	A4	A5	A4	A4	A2	8	7	7				2	0	A3
1809	6	fr	2	2		20	2	1		0	0			0	1	0	0	0	0	0	0	5		4	A5	A4	A5	A5	A5	A5	A5	A5	A4	A5	A5	A5	A5	A5	1	1	1				2	0	A3
1810	6	fr	1			54	2	1		2	3	27	32	1	1	0	0	0	0	0	0	3		7	A4	A4	A3	A3	A4	A4	A4	A4	A3	A4	A5	A3	A4	A3	9	8	9				2	0	A3
1811	6	fr	2	2		46	2	1		4	2	12	15	1	1	0	0	0	0	0	0	3		7	A4	A4	A4	A5	A4	A5	A5	A4	A5	A4	A5	A5	A5	A4	8	3	4				2	0	A3
1812	6	fr	1			17	1	1		4	0			1	0	0	0	1	0	0	0	8		4	A2	A1	A2	A2	A1	A3	A2	A1	A1	A1	A3	A1	A1	A1	8	1	6				2	0	A3
1813	6	fr	2	2		31	2	1		2	0			0	1	0	0	0	0	0	0	3		8	A2	A2	A3	A4	A3	A3	A3	A3	A3	A2	A3	A4	A3	A3	5	9	7				2	0	A3
1814	6	fr	1			53	3	1		0	2	25	25	1	1	0	0	0	0	0	0	5		3	A4	A1	A4	A4	A3	A4	A5	A4	A4	A4	A4	A4	A4	A5	8	5	7				2	0	A3
1815	6	fr	2	2		50	4	1		2	1	14	14	1	1	0	0	0	0	0	0	9	5	6	A2	A3	A1	A5	A2	A5	A4	A4	A4	A3	A4	A4	A2	A1	11	9	7				2	1	A3
1817	6	fr	2	2		48	2	1		4	2	11	13	1	1	0	0	0	0	0	0	9	13	8	A2	A3	A2	A5	A4	A4	A5	A4	A2	A2	A4	A4	A4	A2	7	7	7				2	0	A1	A1	A2
1819	6	fr	2	2		30	2	1		2	0			0	1	0	0	0	0	0	0	9	13	5	A4	A3	A3	A5	A4	A3	A4	A3	A4	A3	A3	A5	A4	A3	9	4	7				2	0	A3
1820	6	fr	2	2		39	2	1		4	2	4	10	1	1	0	0	0	0	0	0	3		7	A4	A3	A2	A1	A3	A3	A3	A3	A4	A4	A4	A4	A3	A3	9	9	10				2	0	A3
1821	6	fr	1			42	2	1		4	2	10	12	1	1	0	0	0	0	0	0	3		7	A4	A5	A4	A5	A5	A4	A4	A4	A5	A5	A5	A5	A5	A4	7	5	5				2	0	A3
1824	6	fr	2	2		27	1	1		1	0			1	1	0	0	1	0	0	0	9	6	7	A4	A3	A3	A4	A3	A4	A4	A4	A4	A4	A4	A4	A4	A4	7	6	5				2	0	A3
1825	6	fr	2	2		27	2	1		1	0			1	1	0	0	0	0	0	0	3		7	A1	A1	A2	A1	A2	A2	A2	A1	A1	A1	A4	A4	A2	A2	6	10	10				2	0	A2	A2	A2
1827	6	fr	2	2		31	1	1		4	0			1	1	0	0	0	0	0	0	9	13	7	A4	A5	A3	A3	A4	A4	A3	A3	A4	A3	A3	A4	A4	A3	6	5	6				2	0	A2	A2	A3
1828	6	fr	2	2		33	2	1		2	0			1	1	0	0	0	0	0	0	5		5	A3	A2	A3	A5	A4	A4	A4	A2	A4	A2	A3	A3	A4	A3	6	9	7				2	0	A2	A2	A2
1830	6	fr	2	2		59	1	1		1	1	35	35	0	1	0	0	0	0	0	0	5		4	A3	A3	A4	A5	A4	A4	A4	A3	A4	A3	A4	A4	A4	A3	3	7	7				2	0	A3
1832	6	fr	2	2		37	2	1		4	2	1	4	0	1	0	0	0	0	0	0	10		6	A4	A5	A4	A5	A5	A4	A4	A4	A4	A4	A4	A4	A4	A4	8	8	8				2	0	A3
1834	6	fr	2	2		30	2	1		3	1	0	0	0	1	0	0	0	0	0	0	3		7	A4	A4	A4	A4	A4	A4	A4	A4	A4	A4	A4	A4	A4	A4	10	10	10				2	0	A3
1836	6	fr	2	2		33	2	1		2	0			0	1	0	0	0	0	0	0	4		7	A3	A3	A3	A5	A5	A4	A4	A3	A5	A4	A5	A4	A5	A4	7	8	7				2	1	A3
1837	6	fr	2	2		43	2	1		4	2	9	13	1	1	0	0	0	0	0	0	3		7	A4	A4	A4	A5	A4	A4	A5	A5	A5	A4	A4	A5	A4	A4	2	2	2				2	0	A3
1838	6	fr	2	2		56	1	1		1	1	35	35	0	1	0	0	0	0	0	0	7		2	A3	A4	A3	A3	A4	A4	A5	A4	A4	A3	A4	A4	A3	A3	6	9	7				2	1	A3
1839	6	fr	2	2		48	3	1		2	2	13	18	0	1	0	0	0	0	0	0	7		5	A4	A3	A3	A4	A4	A4	A4	A3	A4	A4	A4	A4	A4	A3	6	8	8				2	0	A3
1840	6	fr	2	2		25	1	1		4	0			0	1	0	0	0	0	0	0	5		6	A2	A3	A4	A3	A2	A4	A3	A3	A3	A3	A4	A3	A4	A3	6	7	6				2	0	A3
1841	6	fr	2	2		39	2	1		4	2	1	5	0	1	0	0	0	0	0	0	4		5	A2	A3	A3	A3	A2	A2	A2	A3	A2	A2	A4	A4	A4	A3	1	4	4				2	0	A3
1844	6	fr	1			74	2	1		2	2	40	46	0	0	0	0	0	0	0	1	2		4	A4	A2	A4	A5	A4	A5	A4	A3	A4	A5	A5	A4	A5	A4	1	2	2				2	0	A3
1846	6	fr	1			55	2	1		2	3	17	26	0	0	1	0	0	0	0	0	10		6	A4	A4	A4	A5	A5	A5	A5	A4	A5	A5	A4	A5	A4	A4	6	3	3				2	0	A3
1847	6	fr	2	2		46	2	1		5	3	14	17	1	1	0	0	0	0	0	0	5		6	A3	A3	A2	A4	A4	A4	A4	A3	A3	A3	A4	A3	A3	A3	7	3	6				2	0	A3
1848	6	fr	1			27	1	1		3	0			0	1	0	0	1	0	0	0	9	6	7	A4	A2	A3	A2	A2	A4	A4	A3	A2	A3	A4	A5	A4	A4	8	5	7				2	0	A3
1849	6	fr	2	2		29	1	1		1	0			0	1	0	0	0	0	0	0	3		7	A4	A3	A4	A4	A4	A3	A3	A2	A3	A3	A4	A4	A4	A4	6	7	6				2	0	A3
1853	6	fr	2	2		51	2	1		3	1	20	20	0	1	0	0	0	0	0	0	9	13	6	A4	A2	A2	A5	A2	A4	A4	A2	A5	A3	A4	A4	A3	A2	1	9	6				2	1	A2	A2	A3
1854	6	fr	2	2		55	1	1		2	0			1	1	0	0	0	0	0	0	9	13	3	A1	A4	A4	A5	A4	A4	A4	A3	A4	A4	A4	A4	A3	A4	6	6	6				2	0	A3
1855	6	fr	2	2		43	2	1		5	3	7	9	0	1	0	0	0	0	0	0	3		8	A2	A3	A2	A3	A2	A4	A2	A2	A3	A2	A3	A5	A2	A3	5	9	8				2	0	A1	A1	A3
1856	6	fr	2	2		49	2	1		2	0			1	0	0	0	0	1	0	0	5		5	A4	A2	A3	A3	A1	A3	A3	A2	A2	A3	A3	A2	A2	A3	1	8	8				1	0	A1	A1	A1
1857	6	fr	2	2		39	3	1		4	2	4	6	1	1	0	0	0	0	0	0	3		7	A4	A4	A4	A5	A3	A4	A4	A4	A4	A4	A5	A4	A4	A4	9	8	7				2	0	A3
1859	6	fr	1			60	2	1		2	2	29	26	0	1	0	0	0	0	0	0	3		7	A4	A4	A4	A4	A4	A4	A4	A3	A4	A4	A5	A4	A4	A3	8	8	8				2	0	A1	A1	A3
1861	6	fr	2	2		25	2	1		2	0			1	1	0	0	0	0	0	0	5		7	A2	A2	A5	A4	A3	A4	A3	A2	A2	A2	A2	A3	A3	A2	1	4	2				2	0	A2	A2	A3
1862	6	fr	2	2		43	2	1		5	3	13	18	1	1	1	0	0	0	0	0	9	13	6	A4	A3	A3	A5	A4	A3	A4	A2	A4	A3	A4	A2	A5	A4	7	9	8				2	0	A3
1864	6	fr	2	2		23	2	1		2	0			1	0	0	0	1	0	0	0	8		5	A2	A1	A5	A4	A5	A4	A4	A4	A4	A4	A5	A5	A5	A4	1	1	5				2	0	A3
1865	6	fr	2	2		28	1	1		0	0			1	1	0	0	1	0	0	0	5		8	A4	A2	A4	A4	A4	A4	A4	A4	A4	A4	A5	A4	A3	A4	8	4	5				2	0	A3
1866	6	fr	2	2		53	3	1		1	2	19	22	1	0	1	0	0	0	0	0	9	12	7	A4	A5	A3	A4	A3	A5	A4	A4	A4	A4	A4	A4	A5	A3	8	5	6				2	0	A2	A3	A2
1867	6	fr	2	2		54	2	1		3	2	20	25	1	1	0	0	0	0	0	0	7		4	A3	A3	A3	A4	A3	A4	A4	A4	A4	A4	A4	A4	A4	A4	3	6	4				2	0	A3
1868	6	fr	1			33	2	1		2	0			0	0	0	0	0	0	1	0	3		7	A4	A3	A3	A4	A4	A3	A5	A2	A3	A3	A5	A4	A4	A3	5	7	7				2	1	A3
1869	6	fr	1			74	3	1		0	1	54	54	0	0	0	0	0	0	0	1	3		7	A2	A1	A2	A3	A3	A3	A4	A4	A4	A3	A5	A3	A3	A2	1	3	3				2	0	A3
1870	6	fr	1			34	2	1		4	2	2	4	1	1	0	0	0	0	0	0	9	7	8	A3	A3	A2	A2	A1	A3	A3	A3	A3	A3	A3	A4	A2	A1	5	11	10				2	0	A3
1872	6	fr	2	2		33	1	1		1	0			0	1	0	0	0	0	0	0	9	3	6	A3	A4	A2	A4	A4	A3	A3	A4	A4	A3	A4	A4	A4	A3	10	10	10				2	0	A3
1873	6	fr	1			40	2	1		4	2	1	5	0	1	0	0	0	0	0	0	9	7	8	A4	A4	A3	A5	A4	A4	A4	A4	A5	A4	A4	A5	A4	A4	6	7	6				2	0	A3
1875	6	fr	1			32	1	1		1	0			1	0	1	0	0	0	0	0	3		5	A2	A2	A4	A4	A4	A4	A4	A4	A3	A3	A4	A4	A3	A3	8	6	7				2	0	A3
1877	6	fr	2	2		49	2	1		2	1	18	18	1	1	0	0	0	0	0	0	3		6	A3	A3	A4	A4	A3	A4	A4	A4	A4	A3	A5	A4	A5	A3	3	7	5				2	0	A2	A3	A2
1880	6	fr	2	2		33	1	1		4	0			1	1	0	0	0	0	0	0	10		6	A3	A3	A3	A5	A3	A4	A4	A3	A4	A3	A5	A4	A4	A3	4	7	6				2	0	A3
1883	6	fr	1			25	1	1		2	0			0	1	0	0	1	0	0	0	9	6	7	A4	A3	A4	A4	A5	A4	A5	A4	A3	A4	A4	A3	A4	A4	5	3	4				2	0	A3
1884	6	fr	2	2		29	2	1		3	1	1	1	1	1	0	0	0	0	0	0	5		4	A4	A3	A4	A4	A4	A5	A5	A5	A4	A4	A5	A5	A3	A4	7	3	4				2	0	A3
1885	6	fr	2	2		55	2	1		3	2	16	20	1	1	0	0	0	0	0	0	10		6	A5	A5	A4	A5	A4	A5	A4	A4	A4	A5	A4	A5	A4	A4	10	4	6				2	0	A3
1886	6	fr	2	2		48	3	1		2	1	0	16	0	1	0	0	0	0	0	0	5		5	A3	A2	A4	A3	A3	A4	A4	A3	A3	A3	A4	A2	A3	A3	4	5	7				2	0	A3
1887	6	fr	2	2		50	2	1		5	3	15	20	1	1	0	0	0	0	0	0	9	3	6	A3	A4	A3	A5	A3	A3	A4	A4	A5	A4	A5	A5	A4	A3	6	6	6				2	0	A3
1889	6	fr	2	2		53	2	1		1	0			0	1	0	0	0	0	0	0	9	5	8	A3	A3	A1	A3	A2	A4	A3	A3	A3	A2	A3	A3	A2	A1	9	5	8				2	0	A3
1890	6	fr	1			38	2	1		4	2	1	3	1	0	1	0	0	0	0	0	4		7	A4	A3	A4	A4	A4	A4	A5	A5	A4	A4	A4	A5	A4	A4	5	3	3				2	0	A3
1891	6	fr	2	2		48	2	1		4	2	12	20	1	1	0	0	0	0	0	0	9	3	6	A4	A4	A3	A5	A2	A4	A4	A3	A5	A4	A4	A5	A2	A4	9	9	9				2	0	A3
1894	6	fr	2	2		49	2	1		3	2	13	15	0	1	0	0	0	0	0	0	5		6	A4	A5	A3	A4	A4	A4	A4	A4	A3	A4	A4	A4	A5	A3	8	6	7				2	0	A3
1896	6	fr	2	2		25	1	1		1	0			0	1	0	0	1	0	0	0	3		8	A3	A2	A4	A4	A2	A4	A5	A3	A4	A4	A5	A5	A3	A4	3	3	3				2	0	A3
1897	6	fr	2	2		74	3	1		1	1	48	48	0	0	0	0	0	0	0	1	3		1	A3	A3	A3	A4	A4	A5	A4	A4	A5	A4	A4	A5	A5	A4	1	6	8				2	1	A3
1898	6	fr	1			28	2	1		4	2	2	0	0	1	0	0	0	0	0	0	4		6	A3	A2	A3	A2	A5	A4	A4	A2	A1	A2	A4	A4	A2	A4	1	8	7				2	0	A3
1901	6	fr	2	2		46	2	1		4	2	12	14	1	1	0	0	0	0	0	0	9	3	6	A4	A2	A3	A5	A3	A4	A4	A2	A4	A3	A4	A3	A2	A3	4	9	9				2	1	A1	A2	A1
1904	6	fr	2	2		49	2	1		2	2	18	22	0	1	0	0	0	0	0	0	9	3	6	A5	A4	A3	A3	A3	A5	A4	A4	A4	A4	A5	A4	A4	A4	11	4	7				2	1	A1	A3	A1
1905	6	fr	3			27	1	1		1	0			0	1	0	0	0	0	0	0	9	13	6	A3	A3	A3	A4	A3	A4	A3	A4	A4	A3	A4	A4	A4	A3	6	8	7				2	1	A1	A1	A2
1906	6	fr	2	2		37	2	1		4	2	6	8	0	1	0	0	0	0	0	0	9	3	6	A5	A5	A5	A5	A5	A4	A5	A5	A5	A5	A5	A5	A5	A5	6	3	4				2	0	A3
1908	6	fr	2	2		22	1	1		3	0			0	1	0	0	1	0	0	0	8		7	A3	A2	A4	A4	A2	A3	A3	A2	A3	A3	A3	A3	A2	A4	8	9	8				2	0	A3
1909	6	fr	2	2		29	1	1		1	0			0	1	0	0	0	0	0	0	9	3	6	A4	A3	A3	A3	A4	A4	A4	A4	A3	A4	A5	A4	A4	A3	9	6	6				2	0	A3
1910	6	fr	2	2		23	1	1		4	0			0	1	0	0	1	0	0	0	8		7	A1	A3	A3	A4	A4	A3	A3	A3	A2	A2	A4	A2	A3	A2	3	9	8				2	0	A3
1911	6	fr	2	2		29	2	1		1	0			0	1	0	0	0	0	0	0	9	3	6	A4	A4	A4	A4	A4	A4	A4	A3	A4	A4	A4	A4	A4	A4	8	8	8				2	0	A3
1912	6	fr	2	2		39	1	1		2	1	14	14	1	1	0	0	0	0	0	0	4		5	A4	A4	A2	A5	A4	A4	A4	A3	A2	A4	A5	A3	A5	A4	1	7	4				2	1	A2	A2	A3
1913	6	fr	2	2		30	2	1		3	1	2	2	0	1	0	0	0	0	0	0	9	3	6	A4	A4	A3	A4	A4	A4	A4	A3	A4	A4	A4	A4	A4	A3	8	6	7				2	0	A3
1914	6	fr	2	2		24	2	1		2	0			0	0	0	0	0	0	1	0	7		5	A1	A3	A2	A4	A3	A4	A3	A2	A4	A2	A4	A4	A3	A2	1	9	9				2	1	A1	A2	A1
1915	6	fr	2	2		59	3	1		1	2	33	34	0	1	0	0	0	0	0	0	10		6	A3	A2	A2	A4	A4	A4	A4	A3	A4	A4	A4	A4	A4	A3	7	6	7				2	0	A3
1916	6	fr	2	2		33	2	1		4	2	5	8	0	1	0	0	0	0	0	0	5		4	A4	A4	A4	A4	A3	A3	A3	A4	A3	A4	A4	A4	A3	A3	7	5	7				2	0	A3
1917	6	fr	1			57	3	1		2	2	20	23	0	1	0	0	0	0	0	0	5		3	A4	A4	A4	A4	A3	A4	A4	A4	A4	A3	A5	A4	A3	A4	8	3	3				2	0	A3
1920	6	fr	1			50	2	1		4	3	20	31	0	0	1	0	0	0	0	0	2		1	A1	A3	A1	A4	A4	A3	A3	A3	A4	A1	A3	A4	A5	A1	11	11	11				2	0	A3
1922	6	fr	2	2		46	2	1		2	1	19	19	1	1	0	0	0	0	0	0	3		5	A4	A3	A4	A4	A4	A4	A4	A4	A4	A4	A4	A5	A5	A4	7	9	8				2	0	A2	A2	A3
1923	6	fr	2	2		58	1	1		0	1	20	20	0	0	0	1	0	0	0	0	3		7	A1	A1	A4	A4	A4	A5	A5	A4	A5	A5	A5	A3	A4	A3	1	6	6				2	1	A2	A2	A2
1924	6	fr	1			38	2	1		4	2	3	5	0	1	0	0	0	0	0	0	9	5	6	A3	A4	A3	A5	A4	A4	A4	A3	A4	A3	A5	A3	A4	A3	9	9	9				1	0	A3
1925	6	fr	2	2		26	1	1		4	0			0	1	0	0	0	0	0	0	7		7	A3	A3	A3	A4	A3	A3	A5	A4	A4	A3	A5	A4	A4	A4	8	7	6				2	0	A3
1926	6	fr	2	2		32	3	1		3	2	1	2	0	1	0	0	0	0	0	0	9	13	5	A1	A1	A1	A1	A5	A1	A1	A1	A1	A1	A1	A1	A1	A1	11	10	10				2	0	A3
1928	6	fr	2	2		46	2	1		4	2	15	17	1	1	0	0	0	0	0	0	3		7	A2	A3	A3	A4	A3	A5	A5	A4	A4	A3	A5	A5	A4	A3	4	9	9				2	1	A3
1929	6	fr	1			24	1	0	Allemagne	1	0			0	0	0	0	1	0	0	0	8		7	A5	A1	A1	A1	A5	A3	A5	A4	A4	A5	A5	A5	A5	A1	6	11	11				2	0	A3
1930	6	fr	2	2		56	2	1		2	2	25	27	0	1	0	0	0	0	0	0	4		6	A3	A3	A3	A4	A4	A4	A4	A4	A4	A4	A4	A4	A4	A4	6	7	7				2	0	A3
1933	6	fr	2	2		57	2	1		2	1	27	27	0	1	0	0	0	0	0	0	10		6	A4	A3	A3	A5	A4	A4	A4	A3	A5	A3	A5	A4	A3	A3	6	8	7				2	0	A3
1934	6	fr	2	2		43	2	1		4	2	14	16	1	1	0	0	0	0	0	0	9	3	6	A4	A4	A2	A4	A2	A3	A4	A4	A4	A4	A4	A5	A4	A3	6	8	8				2	0	A3
1935	6	fr	2	2		45	2	1		4	2	9	18	0	1	0	0	0	0	0	0	4		4	A2	A3	A2	A3	A2	A3	A4	A2	A3	A2	A3	A4	A3	A2	8	7	7				2	1	A2	A2	A3
1936	6	fr	2	2		25	2	1		2	0			0	1	0	0	0	0	0	0	3		7	A3	A3	A3	A4	A2	A4	A4	A3	A3	A3	A4	A5	A3	A3	5	9	7				2	0	A3
1937	6	fr	2	2		23	1	1		3	0			1	0	0	0	1	0	0	0	8		7	A3	A1	A3	A4	A4	A3	A3	A3	A3	A3	A4	A3	A4	A3	7	4	7				2	0	A2	A2	A3
1938	6	fr	2	2		26	2	1		2	0			0	1	0	0	0	0	0	0	3		7	A4	A2	A4	A3	A4	A4	A4	A4	A3	A4	A4	A4	A2	A4	8	2	6				2	0	A3
1941	6	fr	1			43	2	1		1	2	9	12	1	0	1	0	0	0	0	0	4		1	A4	A5	A4	A4	A4	A5	A5	A5	A4	A5	A5	A5	A5	A4	2	4	2				2	0	A3
1944	6	fr	1			42	2	1		4	2	5	6	0	0	1	0	0	0	0	0	3		7	A5	A4	A4	A5	A5	A4	A3	A4	A3	A5	A5	A5	A5	A4	6	3	4				2	0	A3
1945	6	fr	2	1	0	35	2	1		4	2	11	14	1	1	0	0	0	0	0	0	9	7	8	A3	A2	A4	A4	A2	A3	A4	A3	A3	A3	A4	A4	A4	A2	5	3	4				2	0	A3
1946	6	fr	2	2		62	4	1		1	0			1	1	0	0	0	0	0	0	9	5	7	A3	A5	A2	A5	A4	A4	A5	A4	A5	A3	A5	A4	A5	A3	7	7	7				2	0	A3
1947	6	fr	2	2		29	2	1		2	0			0	0	1	0	0	0	0	0	7		7	A3	A2	A4	A3	A3	A4	A3	A4	A4	A3	A4	A4	A4	A4	6	4	5				2	0	A1	A3	A1
1948	6	fr	2	2		47	2	1		5	3	4	12	0	1	0	0	0	0	0	0	9	7	8	A4	A3	A3	A5	A4	A3	A4	A3	A3	A4	A4	A4	A4	A3	9	8	9				2	0	A3
1949	6	fr	2	2		39	2	1		4	2	4	6	0	1	0	0	0	0	0	0	4		7	A4	A3	A3	A5	A4	A4	A4	A3	A2	A2	A3	A3	A5	A3	2	7	4				2	0	A2	A2	A3
1950	6	fr	2	2		65	3	1		1	3	26	30	0	0	0	0	0	0	0	1	5		4	A3	A2	A3	A5	A3	A3	A4	A4	A5	A3	A5	A5	A4	A3	1	8	8				2	1	A3
1951	6	fr	2	2		29	1	1		3	0			0	1	0	1	0	0	0	0	3		8	A2	A3	A4	A4	A3	A4	A4	A2	A3	A2	A3	A3	A2	A3	5	7	6				2	0	A3
1952	6	fr	1			56	2	1		5	3	13	22	1	0	1	0	0	0	0	0	3		7	A3	A4	A4	A4	A4	A4	A4	A4	A3	A4	A4	A4	A4	A4	6	6	6				2	0	A3
1953	6	fr	2	2		36	2	1		1	0			0	1	1	0	0	0	0	0	9	13	7	A3	A2	A2	A4	A4	A3	A2	A3	A2	A2	A3	A3	A2	A2	7	11	10				2	0	A3
1955	6	fr	2	2		41	3	1		1	1	16	16	1	1	0	0	0	0	0	0	5		5	A4	A3	A3	A4	A4	A4	A3	A3	A4	A4	A4	A4	A3	A3	3	4	4				2	0	A3
1956	6	fr	2	2		27	1	1		1	0			1	1	0	0	0	0	0	0	5		5	A3	A3	A4	A3	A3	A4	A4	A4	A3	A4	A4	A3	A4	A3	7	7	7				2	0	A3
1957	6	fr	1			28	2	1		2	0			1	1	0	0	0	0	0	0	7		4	A4	A3	A4	A4	A5	A4	A4	A4	A3	A4	A5	A3	A4	A4	2	4	3				2	0	A2	A2	A3
1958	6	fr	2	2		45	2	1		3	1	21	21	1	1	0	0	0	0	0	0	5		4	A4	A4	A3	A4	A4	A4	A4	A4	A4	A4	A4	A4	A4	A3	2	6	6				2	0	A3
1959	6	fr	2	2		30	2	1		1	0			0	1	0	0	1	0	0	0	9	6	8	A5	A3	A3	A5	A4	A4	A4	A4	A4	A3	A4	A5	A4	A3	9	7	8				2	1	A3
1961	6	fr	1			61	2	1		2	4	24	29	1	0	1	0	0	0	0	0	3		6	A3	A4	A3	A5	A5	A4	A4	A4	A5	A4	A4	A4	A5	A3	1	2	3				2	0	A2	A2	A3
1962	6	fr	2	2		47	1	1		1	0			1	1	0	0	0	0	0	0	3		7	A2	A4	A2	A4	A3	A4	A4	A3	A4	A2	A4	A4	A3	A2	9	7	8				2	0	A3
1963	6	fr	2	2		33	1	1		2	0			1	1	0	0	0	0	0	0	9	3	6	A5	A4	A2	A4	A4	A4	A4	A2	A4	A4	A4	A2	A5	A4	8	6	6				2	0	A3
1965	6	fr	2	2		22	1	1		0	0			0	0	0	0	1	0	0	0	8		7	A4	A3	A4	A3	A5	A5	A5	A4	A4	A4	A5	A4	A4	A4	4	6	5				2	0	A3
1966	6	fr	1			35	2	1		3	1	0	1	0	0	1	0	0	0	0	0	9	13	7	A5	A2	A4	A4	A4	A3	A5	A3	A3	A4	A5	A4	A5	A4	1	4	4				2	0	A2	A3	A2
1968	6	fr	1			33	2	1		2	0			0	1	0	0	0	0	0	0	9	6	8	A4	A4	A3	A5	A2	A4	A3	A2	A3	A4	A4	A5	A3	A4	8	9	9				2	0	A2	A2	A3
1970	6	fr	2	2		28	2	1		2	0			1	1	0	0	0	0	0	0	5		7	A3	A3	A3	A4	A4	A4	A4	A4	A4	A3	A4	A5	A3	A2	8	6	7				2	0	A3
1971	6	fr	1			44	1	1		1	0			0	1	0	0	0	0	0	0	3		8	A4	A3	A4	A2	A2	A4	A4	A4	A3	A4	A5	A3	A3	A4	8	3	6				2	0	A2	A2	A2
1990	6	fr	2	2		40	2	1		3	1	11	11	0	1	0	0	0	0	0	0	4		7	A4	A5	A4	A4	A4	A4	A5	A4	A3	A3	A4	A3	A2	A4	9	8	7				2	0	A2	A3	A2
1972	6	fr	1			30	2	1		4	0			0	1	1	0	0	0	0	0	3		7	A4	A3	A4	A5	A4	A4	A5	A5	A4	A4	A4	A5	A5	A4	8	4	5				2	0	A3
1973	6	fr	2	2		36	2	1		3	2	5	8	0	1	0	0	0	0	0	0	3		7	A2	A2	A2	A3	A4	A4	A2	A2	A4	A3	A5	A5	A5	A3	4	8	7				2	0	A1	A3	A1
1974	6	fr	2	2		29	2	1		2	0			1	1	0	0	0	0	0	0	3		7	A3	A4	A2	A5	A3	A4	A4	A3	A5	A3	A4	A5	A4	A3	10	7	7				2	0	A3
1975	6	fr	1			65	1	1		1	0			1	1	0	0	0	0	0	1	6		4	A3	A2	A3	A5	A5	A4	A5	A5	A5	A3	A5	A5	A3	A3	1	9	9				2	1	A3
1976	6	fr	2	2		32	1	1		1	0			0	0	0	1	0	0	0	0	5		6	A2	A1	A3	A3	A2	A2	A4	A2	A2	A3	A3	A3	A3	A2	1	2	2				2	0	A1	A1	A3
1978	6	fr	2	2		59	3	1		0	2	28	30	0	1	0	0	0	0	0	0	4		6	A2	A1	A3	A4	A4	A3	A3	A3	A4	A2	A4	A3	A3	A2	3	6	8				2	1	A2	A2	A2
1979	6	fr	1			27	1	1		2	0			1	1	0	0	1	0	0	0	9	6	8	A5	A2	A4	A2	A3	A5	A5	A5	A4	A5	A5	A4	A4	A4	7	2	4				2	0	A3
1980	6	fr	2	2		38	1	1		2	1	5	5	0	1	0	0	0	0	0	0	5		6	A1	A3	A1	A3	A3	A3	A2	A3	A1	A1	A4	A4	A2	A1	1	10	10				2	1	A3
1981	6	fr	2	2		38	2	1		2	0			0	0	1	0	0	0	0	0	3		7	A2	A1	A2	A4	A5	A3	A3	A3	A3	A2	A3	A4	A2	A2	7	9	8				2	0	A3
1982	6	fr	1			56	2	1		2	4	26	31	1	0	1	0	0	0	0	0	3		7	A3	A1	A4	A5	A4	A3	A3	A3	A4	A3	A4	A4	A3	A3	1	5	3				2	0	A3
1983	6	fr	2	2		32	2	1		2	0			0	1	0	0	0	0	0	0	3		8	A4	A4	A3	A4	A4	A4	A4	A4	A3	A3	A4	A4	A4	A3	6	4	5				2	0	A2	A2	A3
1985	6	fr	1			30	2	1		2	0			1	1	0	0	0	0	0	0	9	12	8	A2	A4	A2	A3	A2	A4	A4	A4	A2	A2	A5	A5	A2	A2	11	9	8				2	0	A3
1986	6	fr	1			50	2	1		4	2	18	20	0	0	0	1	0	0	0	0	4		6	A4	A2	A4	A5	A4	A5	A5	A3	A3	A2	A4	A5	A5	A3	1	1	1				2	0	A2	A2	A2
1987	6	fr	2	2		28	2	1		3	1	1	0	1	1	0	0	0	0	0	0	9	3	6	A2	A3	A1	A4	A2	A3	A4	A3	A3	A1	A3	A4	A2	A2	9	6	7				2	0	A3
1989	6	fr	2	2		31	3	1		2	1	5	0	0	1	0	0	0	0	0	0	9	1	3	A4	A4	A3	A4	A4	A4	A4	A4	A4	A4	A5	A4	A4	A3	8	8	8				2	0	A3
1991	6	fr	1			45	2	1		1	0			1	1	0	0	0	0	0	0	9	3	6	A4	A4	A4	A4	A4	A4	A4	A4	A4	A3	A4	A4	A4	A4	3	2	3				2	0	A3
1992	6	fr	2	2		48	3	1		3	3	11	18	0	1	0	0	0	0	0	0	9	7	8	A3	A5	A4	A5	A5	A4	A5	A3	A3	A4	A5	A4	A5	A4	4	3	3				2	1	A3
1993	6	fr	1			34	2	1		2	0			0	1	0	0	0	0	0	0	3		7	A4	A2	A4	A5	A4	A5	A5	A5	A4	A4	A4	A5	A4	A4	1	2	2				2	0	A3
1994	6	fr	1			52	2	1		2	2	20	22	1	1	0	0	0	0	0	0	3		7	A3	A1	A3	A4	A4	A3	A2	A4	A4	A4	A4	A3	A3	A4	2	3	3				2	1	A3
1995	6	fr	2	2		27	2	1		3	1	3	3	0	1	0	0	0	0	0	0	9	13	4	A3	A4	A3	A5	A4	A5	A3	A3	A4	A3	A4	A5	A3	A4	1	9	9				2	0	A3
1996	6	fr	2	2		27	2	1		2	0			0	1	0	0	0	0	0	0	3		7	A4	A3	A5	A4	A4	A5	A5	A5	A4	A4	A5	A5	A3	A4	3	3	3				2	0	A2	A2	A3
1998	6	fr	2	2		35	2	1		2	0			1	1	0	0	0	0	0	0	5		2	A2	A3	A2	A2	A2	A2	A2	A2	A3	A2	A3	A3	A2	A2	1	9	9				2	0	A3
2002	6	fr	1			53	1	1		0	0			0	0	1	0	0	0	0	0	3		5	A3	A2	A4	A4	A5	A4	A4	A4	A3	A3	A4	A4	A3	A4	4	1	2				2	0	A3
2003	6	fr	2	2		36	2	1		4	2	5	8	1	1	0	0	0	0	0	0	9	3	5	A4	A4	A3	A4	A4	A4	A4	A4	A4	A4	A4	A4	A4	A3	6	5	6				2	0	A3
2005	6	fr	2	2		62	2	1		2	3	27	36	0	0	0	0	0	0	0	1	3		7	A3	A2	A4	A5	A3	A4	A4	A3	A4	A4	A4	A4	A4	A3	1	4	4				2	1	A3
2006	6	fr	2	2		27	2	1		1	0			0	1	0	0	0	0	0	0	5		7	A3	A4	A4	A5	A4	A4	A3	A4	A5	A4	A4	A5	A4	A4	8	8	8				2	0	A3
2007	6	fr	1			35	2	1		3	1	0	3	1	1	0	0	0	0	0	0	9	3	6	A4	A5	A3	A4	A5	A4	A4	A4	A4	A3	A5	A4	A4	A4	8	6	5				2	0	A3
2008	6	fr	2	2		34	2	1		4	2	3	6	0	1	0	0	0	0	0	0	5		5	A3	A2	A4	A4	A3	A3	A4	A4	A4	A4	A4	A5	A2	A4	6	8	7				2	0	A3
2009	6	fr	2	2		39	2	1		4	2	5	9	0	1	0	0	0	0	0	0	3		7	A4	A2	A3	A4	A4	A3	A4	A4	A4	A4	A4	A4	A4	A4	4	7	7				2	0	A3
2015	6	fr	1			22	2	1		2	0			1	0	0	0	1	0	0	0	8		6	A2	A1	A2	A3	A2	A4	A3	A2	A3	A2	A4	A4	A2	A2	10	8	9				2	1	A1	A2	A1
2016	6	fr	2	2		37	2	1		4	2	6	9	0	1	0	0	0	0	0	0	5		4	A4	A3	A4	A3	A3	A4	A4	A3	A3	A3	A4	A5	A4	A4	4	4	4				2	0	A3
2019	6	fr	2	2		32	2	1		1	0			0	0	1	0	0	0	0	0	7		7	A2	A2	A3	A5	A5	A3	A4	A4	A4	A3	A4	A4	A4	A4	11	7	7				2	0	A3
2020	6	fr	2	2		74	3	1		1	2	44	48	1	0	0	0	0	0	0	1	3		8	A5	A3	A4	A4	A2	A4	A5	A4	A4	A5	A5	A4	A3	A4	1	3	3				2	1	A3
2021	6	fr	1			38	1	1		1	0			0	0	1	0	0	0	0	0	7		7	A3	A4	A3	A4	A4	A4	A4	A3	A4	A3	A4	A4	A4	A3	4	7	6				2	0	A1	A1	A1
2022	6	fr	1			45	2	1		5	3	1	7	0	1	0	0	0	0	0	0	3		8	A2	A3	A3	A5	A4	A4	A4	A3	A4	A3	A4	A4	A2	A2	9	9	9				2	0	A3
2023	6	fr	2	2		39	2	1		2	0			0	1	0	0	0	0	0	0	4		6	A3	A3	A4	A4	A2	A5	A5	A5	A5	A4	A4	A5	A4	A4	6	3	5				2	0	A3
2025	6	fr	1			48	2	1		2	2	16	18	1	1	0	0	0	0	0	0	3		8	A2	A4	A4	A5	A3	A5	A5	A5	A5	A3	A5	A4	A5	A3	3	4	3				2	0	A3
2026	6	fr	2	2		34	2	1		3	1	5	5	1	1	0	0	0	0	0	0	3		7	A2	A1	A1	A3	A3	A5	A4	A4	A4	A2	A4	A3	A2	A2	11	5	8				2	0	A3
2027	6	fr	2	2		27	2	1		2	0			0	1	0	0	0	0	0	0	9	3	6	A3	A4	A2	A3	A2	A4	A4	A3	A3	A3	A4	A4	A3	A3	6	7	5				2	0	A3
2030	6	fr	2	2		18	1	1		1	0			0	0	0	0	1	0	0	0	8		4	A4	A3	A4	A3	A5	A3	A4	A3	A3	A4	A4	A5	A3	A4	3	2	2				2	0	A3
2032	6	fr	1			59	1	1		1	0			0	0	1	0	0	0	0	0	4		6	A2	A1	A2	A2	A3	A3	A2	A2	A3	A2	A3	A1	A1	A2	1	8	8				2	0	A2	A2	A3
2033	6	fr	2	2		28	1	1		1	0			0	1	0	0	0	0	0	0	5		7	A4	A3	A3	A4	A2	A4	A4	A4	A4	A4	A4	A4	A3	A3	4	6	5				2	0	A3
2034	6	fr	1			32	2	1		1	0			0	1	0	0	0	0	0	0	3		7	A2	A3	A2	A3	A4	A4	A3	A2	A4	A3	A4	A4	A2	A3	7	8	7				2	0	A3
2036	6	fr	2	2		27	2	1		1	0			0	0	0	0	1	0	0	0	8		7	A4	A4	A3	A4	A3	A4	A4	A3	A3	A4	A4	A4	A3	A3	4	4	4				2	0	A2	A2	A3
2037	6	fr	2	2		50	3	1		3	2	19	25	0	1	0	0	0	0	0	0	7		6	A3	A5	A4	A4	A3	A3	A5	A4	A4	A4	A4	A4	A3	A3	1	1	1				2	0	A3
2039	6	fr	2	2		49	2	1		1	0			1	0	1	0	0	0	0	0	7		7	A5	A4	A4	A5	A4	A4	A4	A4	A3	A5	A4	A4	A5	A4	2	2	2				2	0	A3
2041	6	fr	2	2		25	2	1		2	0			0	1	0	0	0	0	0	0	3		7	A4	A3	A4	A4	A3	A5	A5	A4	A4	A4	A3	A5	A3	A4	3	5	4				2	0	A3
2042	6	fr	2	2		29	1	1		2	0			0	1	0	0	0	0	0	0	5		7	A4	A3	A4	A4	A4	A4	A3	A4	A3	A4	A4	A5	A3	A4	1	4	2				2	0	A3
2043	6	fr	2	2		44	2	1		4	2	12	15	1	1	0	0	0	0	0	0	9	3	6	A3	A4	A3	A4	A2	A3	A4	A3	A4	A3	A4	A3	A3	A3	9	6	8				2	0	A3
2044	6	fr	1			40	1	1		1	0			0	0	0	1	0	1	0	0	7		5	A4	A1	A3	A4	A5	A3	A3	A2	A2	A3	A3	A4	A2	A3	11	8	8				2	0	A1	A2	A1
2045	6	fr	1			49	1	1		1	0			0	1	1	0	0	0	0	0	7		7	A3	A2	A2	A4	A3	A4	A3	A3	A4	A3	A5	A3	A3	A2	1	6	6				2	1	A1	A3	A1
2047	6	fr	2	2		51	2	1		2	2	23	25	0	0	0	0	0	1	0	0	10		6	A3	A1	A3	A5	A4	A4	A4	A5	A5	A4	A3	A3	A4	A3	6	8	6				2	0	A3
2048	6	fr	2	2		46	3	1		3	2	13	19	1	1	0	0	0	0	0	0	9	13	5	A2	A4	A1	A5	A3	A4	A4	A4	A5	A3	A4	A5	A2	A2	5	4	5				2	0	A3
2051	6	fr	2	2		46	3	1		3	2	11	14	0	1	0	0	0	0	0	0	9	1	4	A5	A4	A4	A5	A3	A5	A5	A4	A4	A5	A5	A4	A3	A4	5	5	5				2	0	A3
2052	6	fr	2	2		60	2	1		3	2	24	28	1	1	0	0	0	0	0	0	5		5	A4	A3	A4	A3	A3	A4	A4	A4	A3	A4	A4	A3	A4	A4	6	3	3				2	0	A3
2053	6	fr	1			35	2	1		2	0			0	1	0	0	0	0	0	0	3		7	A3	A2	A4	A3	A4	A4	A4	A4	A2	A3	A3	A4	A2	A4	3	4	4				2	0	A3
2054	6	fr	2	2		46	3	1		1	2	17	22	1	1	1	0	0	0	0	0	5		5	A4	A4	A4	A5	A4	A4	A4	A2	A5	A4	A5	A4	A5	A4	1	5	6				2	0	A3
2055	6	fr	2	1	1	30	2	1		2	0			1	1	0	0	0	0	0	0	3		7	A4	A1	A4	A5	A3	A4	A4	A4	A4	A4	A4	A4	A2	A3	8	9	8	9	11	10	2	0	A3
2056	6	fr	1			34	2	1		1	0			1	1	0	0	0	0	0	0	3		5	A5	A4	A5	A5	A4	A5	A4	A4	A4	A4	A5	A5	A5	A5	4	2	4				2	0	A3
2057	6	fr	2	2		42	1	1		1	0			0	1	0	0	0	0	0	0	3		8	A2	A3	A3	A5	A4	A3	A4	A4	A4	A2	A4	A4	A3	A3	9	7	8				2	0	A2	A2	A3
2058	6	fr	2	2		30	2	1		3	1	0	0	0	1	0	0	0	0	0	0	3		7	A3	A4	A4	A5	A5	A4	A4	A3	A4	A3	A4	A5	A5	A4	8	5	6				2	0	A3
2063	6	fr	1			30	2	1		2	0			1	0	1	0	0	0	0	0	7		5	A4	A3	A4	A5	A4	A4	A4	A4	A5	A4	A5	A5	A5	A5	2	4	2				2	0	A3
2065	6	fr	2	2		47	2	1		4	2	15	13	0	1	0	0	0	0	0	0	3		6	A3	A3	A3	A4	A3	A3	A3	A4	A5	A4	A4	A4	A3	A4	8	6	5				2	0	A3
2066	6	fr	1			22	2	1		4	0			0	0	0	0	1	0	0	0	8		6	A4	A3	A4	A4	A4	A4	A5	A4	A4	A4	A4	A4	A3	A4	4	1	2				2	0	A3
2067	6	fr	2	2		50	2	1		3	3	12	23	0	1	0	0	0	0	0	0	9	13	6	A4	A1	A4	A5	A5	A5	A5	A4	A5	A5	A5	A4	A5	A5	2	6	6				2	0	A3
2068	6	fr	2	2		45	1	1		1	0			0	1	0	0	0	0	0	0	3		7	A4	A2	A3	A5	A3	A4	A3	A3	A4	A3	A5	A4	A4	A4	8	6	7				2	0	A3
2083	6	fr	2	2		50	2	1		3	1	13	13	1	1	0	0	0	0	0	0	4		7	A3	A3	A3	A5	A3	A4	A4	A3	A5	A3	A5	A5	A5	A3	5	9	8				2	0	A3
2069	6	fr	2	2		62	4	1		1	0			1	0	0	0	0	0	0	1	5		4	A4	A1	A4	A5	A5	A5	A5	A4	A4	A4	A5	A5	A5	A4	1	1	1				2	0	A3
2070	6	fr	2	2		24	1	1		3	0			1	1	0	0	0	0	0	0	3		7	A4	A4	A3	A4	A2	A3	A4	A2	A4	A3	A4	A4	A4	A3	8	3	4				2	0	A3
2071	6	fr	2	2		32	1	1		4	0			0	0	1	0	0	0	0	0	3		6	A2	A1	A3	A5	A4	A4	A4	A3	A2	A2	A4	A2	A3	A3	4	6	4				2	0	A1	A1	A1
2075	6	fr	2	2		59	2	1		2	3	36	26	1	0	0	0	0	0	1	0	5		2	A3	A2	A2	A2	A4	A3	A3	A2	A3	A2	A2	A3	A4	A2	1	5	6				1	1	A1	A1	A1
2084	6	fr	2	2		27	1	1		0	0			0	1	0	0	0	0	0	0	5		7	A2	A1	A2	A4	A2	A3	A1	A2	A2	A2	A3	A2	A2	A1	3	9	7				2	0	A1	A1	A1
2077	6	fr	2	2		23	2	1		3	0			0	0	0	0	1	0	0	0	8		6	A4	A3	A3	A4	A3	A4	A3	A2	A5	A4	A4	A4	A4	A4	9	6	7				2	0	A3
2127	6	fr	1			32	2	1		2	0			0	1	0	0	0	0	0	0	5		7	A3	A5	A5	A4	A3	A5	A5	A5	A3	A5	A5	A5	A5	A5	6	4	5				2	0	A3
2079	6	fr	2	2		67	1	1		0	0			0	0	0	0	0	0	0	1	3		8	A3	A2	A3	A5	A4	A3	A4	A2	A2	A3	A4	A3	A4	A3	7	5	3				2	1	A2	A3	A2
2080	6	fr	2	2		47	1	1		1	0			0	0	0	0	0	1	0	0	7		5	A5	A4	A4	A5	A5	A5	A4	A5	A5	A5	A5	A4	A5	A5	1	1	2				2	1	A3
2081	6	fr	2	2		55	3	1		3	3	18	22	1	0	0	0	0	0	1	0	4		5	A2	A2	A2	A4	A3	A3	A2	A2	A4	A2	A4	A2	A3	A2	8	8	8				2	1	A1	A1	A1
2082	6	fr	2	2		60	3	1		1	2	30	32	1	0	1	0	0	0	0	0	7		7	A4	A3	A4	A4	A4	A4	A4	A4	A4	A3	A4	A4	A4	A4	8	3	5				2	0	A3
2085	6	fr	2	2		39	2	1		4	2	7	11	0	1	0	0	0	0	0	0	3		7	A3	A2	A2	A4	A2	A4	A4	A3	A4	A4	A4	A4	A4	A3	11	5	8				2	0	A3
2086	6	fr	2	2		35	2	1		2	2	11	15	1	1	0	0	0	0	0	0	3		7	A3	A1	A3	A5	A4	A4	A4	A3	A4	A4	A4	A5	A5	A4	3	5	5				2	0	A3
2089	6	fr	2	2		62	2	1		3	1	16	16	1	1	0	0	0	0	0	0	3		7	A4	A3	A4	A5	A4	A5	A5	A4	A5	A4	A4	A5	A5	A4	3	5	5				2	0	A3
2094	6	fr	2	2		55	2	1		2	3	25	29	1	0	1	0	0	0	0	0	4		6	A2	A4	A2	A5	A4	A3	A4	A4	A3	A3	A5	A4	A3	A2	7	6	6				2	0	A3
2095	6	fr	2	2		28	2	1		2	0			1	1	0	0	0	0	0	0	9	6	7	A2	A2	A2	A3	A4	A4	A2	A2	A2	A2	A3	A4	A4	A2	9	7	8				2	0	A2	A2	A2
2096	6	fr	2	2		37	2	1		2	0			1	0	0	0	0	1	0	0	7		6	A3	A3	A3	A5	A3	A4	A4	A4	A5	A3	A5	A5	A4	A3	1	5	6				2	1	A2	A2	A2
2097	6	fr	2	2		23	2	1		2	0			1	1	0	0	0	0	0	0	9	3	6	A4	A3	A4	A3	A5	A3	A4	A3	A4	A4	A5	A4	A4	A4	9	6	8				2	0	A3
2098	6	fr	2	2		48	1	1		1	0			1	1	0	0	0	0	0	0	9	13	6	A2	A2	A2	A4	A2	A3	A2	A2	A3	A2	A4	A2	A2	A2	11	8	8				2	1	A3
2099	6	fr	2	2		50	2	1		4	2	14	18	1	0	1	0	0	0	0	0	3		7	A1	A2	A1	A4	A3	A3	A5	A3	A4	A2	A5	A3	A2	A1	9	9	9				2	0	A3
2100	6	fr	1			44	3	1		1	0			0	1	0	0	0	0	0	0	3		8	A3	A2	A4	A4	A2	A3	A4	A4	A4	A3	A5	A4	A2	A4	2	2	2				2	0	A1	A1	A3
2102	6	fr	1			53	2	1		2	2	20	24	1	0	1	0	0	0	0	0	3		8	A5	A5	A4	A5	A4	A3	A4	A4	A4	A5	A3	A5	A5	A5	4	2	3				2	0	A3
2103	6	fr	1			35	1	1		4	0			1	1	0	0	0	0	0	0	5		7	A2	A1	A3	A4	A5	A4	A4	A4	A4	A4	A5	A4	A4	A4	3	4	4				2	0	A2	A2	A3
2104	6	fr	1			41	2	1		4	2	1	4	0	0	1	0	0	0	0	0	3		7	A5	A4	A4	A3	A4	A4	A4	A5	A3	A5	A5	A4	A4	A3	6	8	7				2	0	A3
2105	6	fr	1			43	1	1		1	0			0	0	0	1	0	0	0	0	7		6	A2	A2	A3	A3	A2	A4	A3	A3	A2	A3	A4	A2	A1	A3	3	6	5				2	0	A2	A2	A3
2107	6	fr	2	2		36	1	1		1	0			0	1	0	0	0	0	0	0	5		5	A4	A2	A4	A4	A4	A5	A5	A4	A4	A4	A4	A4	A3	A4	1	4	3				2	0	A3
2108	6	fr	2	2		26	1	1		1	0			1	1	0	0	0	0	0	0	5		6	A2	A3	A3	A4	A4	A3	A4	A2	A2	A1	A3	A3	A2	A3	7	9	9				2	0	A1	A2	A1
2109	6	fr	2	2		36	2	1		4	2	5	9	1	0	0	1	0	0	0	0	5		5	A4	A3	A2	A3	A4	A3	A3	A2	A2	A2	A4	A3	A3	A4	1	9	9				2	0	A3
2110	6	fr	2	2		66	3	1		1	1	35	35	0	0	1	0	0	0	0	0	4		7	A2	A2	A2	A5	A3	A3	A3	A2	A4	A2	A3	A3	A3	A2	6	9	8				2	0	A2	A2	A3
2111	6	fr	1			31	2	1		1	0			0	1	0	0	0	0	0	0	3		7	A3	A4	A4	A4	A5	A4	A5	A4	A4	A3	A5	A5	A5	A4	5	3	4				2	0	A3
2112	6	fr	2	1	1	37	2	1		2	0			0	1	0	0	0	0	0	0	9	11	7	A2	A2	A4	A5	A4	A4	A5	A4	A5	A4	A4	A4	A3	A4	11	4	4	4	7	5	2	0	A1	A1	A3
2114	6	fr	1			51	2	1		3	3	16	23	1	0	1	0	0	0	0	0	3		7	A3	A1	A2	A4	A4	A4	A3	A2	A2	A2	A4	A3	A3	A2	9	6	7				2	0	A3
2115	6	fr	2	1	0	31	2	1		2	0			1	1	0	0	0	0	0	0	4		7	A4	A4	A4	A5	A4	A4	A5	A5	A5	A5	A5	A5	A5	A5	3	3	3				2	0	A2	A2	A2
2117	6	fr	1			35	2	1		2	0			1	0	1	0	0	0	0	0	7		5	A4	A1	A4	A4	A4	A4	A4	A4	A3	A4	A5	A5	A4	A4	2	2	2				2	0	A3
2118	6	fr	2	2		46	1	1		1	0			0	0	0	1	0	0	0	0	7		7	A2	A3	A1	A5	A5	A2	A3	A3	A5	A2	A3	A3	A3	A2	6	11	11				2	0	A2	A2	A3
2119	6	fr	2	2		33	1	1		1	0			1	1	0	0	0	0	0	0	5		7	A3	A2	A3	A5	A3	A3	A3	A3	A4	A3	A4	A4	A3	A3	1	9	6				2	0	A1	A1	A3
2120	6	fr	2	2		63	2	1		3	1	22	22	1	0	0	0	0	0	0	1	10		6	A3	A2	A3	A4	A2	A4	A3	A3	A4	A3	A4	A3	A4	A3	1	6	6				2	0	A1	A1	A3
2121	6	fr	2	2		36	2	1		4	2	2	4	0	1	0	0	0	0	0	0	3		7	A3	A2	A2	A2	A3	A2	A3	A3	A3	A2	A4	A3	A2	A2	7	8	8				2	0	A3
2122	6	fr	2	2		27	1	1		1	0			0	1	0	0	0	0	0	0	3		4	A3	A1	A2	A4	A3	A4	A3	A3	A4	A3	A5	A4	A4	A3	7	8	8				2	0	A3
2124	6	fr	1			42	2	1		2	0			1	1	0	0	0	0	0	0	3		7	A4	A4	A4	A4	A5	A4	A4	A5	A4	A4	A5	A5	A5	A4	7	4	5				2	0	A3
2125	6	fr	2	2		21	1	1		1	0			1	0	0	0	1	0	0	0	8		6	A2	A2	A2	A4	A4	A3	A2	A4	A3	A2	A4	A4	A2	A2	8	8	8				2	0	A1	A1	A3
2126	6	fr	2	2		38	2	1		4	2	1	5	1	0	0	0	0	1	0	0	3		7	A4	A2	A2	A5	A4	A4	A5	A4	A5	A4	A4	A5	A3	A4	1	9	9				2	0	A3
2128	6	fr	2	2		48	2	1		4	2	15	15	1	0	1	0	0	0	0	0	2		4	A4	A3	A4	A4	A4	A5	A5	A2	A4	A3	A4	A5	A5	A4	4	1	2				2	0	A3
2129	6	fr	2	2		63	1	1		0	0			0	0	0	1	0	0	0	0	3		6	A4	A1	A1	A5	A4	A4	A4	A4	A5	A4	A5	A3	A5	A1	1	10	10				2	1	A2	A2	A2
2131	6	fr	1			40	2	1		2	0			1	1	0	0	0	0	0	0	5		4	A3	A3	A3	A1	A3	A3	A3	A4	A4	A3	A4	A5	A4	A3	2	8	7				2	0	A3
2132	6	fr	1			45	3	1		4	4	8	12	0	1	0	0	0	0	0	0	9	13	3	A4	A5	A4	A4	A4	A3	A4	A4	A4	A4	A4	A4	A3	A4	10	9	9				2	0	A2	A2	A3
2133	6	fr	1			62	2	1		2	0			0	0	0	0	0	0	0	1	3		6	A2	A1	A4	A4	A3	A4	A4	A4	A4	A3	A4	A5	A4	A3	1	4	4				2	0	A3
2134	6	fr	1			34	2	1		2	0			1	0	1	0	0	0	0	0	3		7	A4	A1	A3	A4	A2	A4	A4	A4	A2	A4	A4	A4	A4	A3	7	4	5				2	0	A3
2135	6	fr	2	2		18	2	1		7	0			1	0	0	0	1	0	0	0	8		2	A2	A1	A3	A4	A2	A3	A3	A1	A3	A1	A3	A1	A2	A2	8	11	9				2	0	A3
2138	6	fr	2	2		44	2	1		4	2	12	17	1	1	0	0	0	0	0	0	9	13	6	A2	A3	A3	A5	A3	A3	A2	A3	A4	A1	A2	A4	A3	A2	4	7	7				2	0	A2	A3	A3
2139	6	fr	2	2		30	2	1		1	0			0	0	0	1	0	0	0	0	4		6	A3	A2	A3	A4	A3	A3	A4	A2	A4	A2	A2	A5	A3	A3	4	8	6				2	0	A3
2141	6	fr	1			42	2	1		3	1	11	11	0	0	1	0	0	0	0	0	7		4	A3	A3	A4	A4	A3	A4	A4	A2	A2	A3	A4	A4	A4	A4	6	8	8				2	0	A3
2142	6	fr	1			64	2	1		2	4	22	36	1	0	1	0	0	0	0	0	9	8	8	A4	A4	A4	A5	A4	A4	A4	A4	A5	A3	A4	A4	A4	A4	6	3	3				2	0	A3
2143	6	fr	1			51	2	1		6	4	1	13	0	1	0	0	0	0	0	0	9	3	6	A4	A5	A3	A5	A5	A4	A4	A4	A4	A4	A4	A3	A4	A3	6	2	7				2	1	A3
2148	6	fr	2	2		65	3	1		1	2	23	26	0	0	0	0	0	0	0	1	3		4	A3	A3	A3	A5	A5	A5	A5	A3	A5	A4	A5	A4	A4	A3	1	6	4				2	0	A3
2150	6	fr	2	2		48	1	1		2	1	10	10	1	1	0	0	0	0	0	0	3		7	A4	A4	A4	A4	A5	A4	A4	A4	A4	A4	A5	A4	A4	A4	7	5	5				2	0	A3
2152	6	fr	2	2		39	2	1		4	2	8	8	1	1	0	0	0	0	0	0	3		7	A1	A2	A2	A2	A2	A4	A4	A2	A2	A1	A3	A3	A2	A2	9	9	9				2	0	A3
2154	6	fr	1			31	2	1		2	0			1	1	0	0	0	0	0	0	3		7	A5	A3	A4	A5	A4	A4	A5	A4	A3	A4	A5	A5	A5	A4	2	3	2				2	0	A3
2155	6	fr	2	2		42	1	1		1	0			0	0	0	1	0	0	0	0	5		6	A4	A1	A3	A4	A5	A3	A4	A4	A4	A4	A4	A4	A4	A4	1	8	8				2	0	A3
2156	6	fr	2	2		57	2	1		2	0			0	1	0	0	0	0	0	0	5		4	A3	A1	A3	A3	A5	A5	A5	A5	A5	A3	A5	A5	A3	A3	1	8	8				2	0	A3
2157	6	fr	1			47	2	1		5	3	2	19	0	0	0	1	0	0	0	0	3		7	A3	A2	A4	A4	A3	A4	A4	A4	A4	A4	A4	A4	A5	A4	1	2	3				2	0	A3
2158	6	fr	1			42	2	1		5	5	6	13	0	1	0	0	0	0	0	0	9	1	4	A3	A3	A2	A5	A3	A3	A3	A4	A5	A3	A3	A4	A3	A3	11	8	5				2	0	A3
2159	6	fr	2	2		39	2	1		3	1	14	14	0	1	0	0	0	0	0	0	5		5	A3	A2	A3	A4	A2	A3	A3	A2	A3	A3	A4	A4	A2	A3	1	4	5				2	0	A3
2160	6	fr	1			54	2	1		2	0			1	1	0	0	0	0	0	0	7		7	A3	A5	A4	A5	A4	A4	A4	A3	A4	A3	A4	A5	A4	A4	8	3	5				2	1	A3
2161	6	fr	2	2		24	2	1		1	0			0	1	0	0	0	0	0	0	3		7	A3	A4	A3	A4	A4	A4	A4	A4	A3	A4	A4	A4	A4	A3	8	3	4				2	0	A3
2162	6	fr	2	2		28	2	1		2	0			1	1	0	0	0	0	0	0	10		5	A3	A3	A3	A5	A5	A3	A3	A3	A3	A3	A3	A4	A4	A3	7	8	8				2	0	A3
2163	6	fr	2	2		39	2	1		4	2	2	10	1	1	0	0	0	0	0	0	5		5	A3	A4	A4	A4	A4	A5	A4	A4	A4	A4	A5	A4	A3	A4	5	5	5				2	0	A3
2165	6	fr	1			70	2	1		2	3	32	40	0	0	0	0	0	0	0	1	9	13	6	A4	A5	A5	A4	A4	A5	A5	A5	A5	A5	A5	A5	A5	A5	1	3	3				2	0	A3
2166	6	fr	2	2		30	1	1		0	0			1	1	0	0	0	0	0	0	3		5	A4	A3	A3	A5	A5	A4	A3	A3	A4	A4	A5	A4	A5	A4	7	9	9				2	0	A2	A2	A2
2168	6	fr	2	2		69	3	1		1	3	30	44	0	0	0	0	0	0	0	1	4		7	A4	A4	A4	A4	A4	A4	A4	A4	A4	A4	A4	A5	A5	A4	1	5	5				2	0	A2	A2	A3
2169	6	fr	2	2		49	1	1		4	3	10	19	0	1	0	0	0	0	0	0	9	5	7	A4	A4	A2	A5	A2	A5	A4	A5	A5	A3	A5	A5	A2	A3	5	5	5				2	1	A3
2170	6	fr	1			34	2	1		2	0			1	0	0	1	0	0	0	0	3		7	A2	A3	A3	A4	A3	A3	A4	A2	A3	A3	A4	A4	A3	A3	6	8	8				2	1	A1	A1	A1
2173	6	fr	2	2		29	2	1		4	2	1	4	0	1	0	0	0	0	0	0	5		4	A4	A4	A3	A4	A5	A4	A5	A3	A3	A2	A5	A4	A4	A3	9	9	6				2	0	A3
2172	6	fr	2	2		44	2	1		3	1	13	13	0	1	0	0	0	0	0	0	3		7	A3	A4	A2	A3	A3	A1	A4	A3	A2	A2	A4	A2	A3	A2	7	11	9				2	0	A2	A1	A3
2174	6	fr	1			41	2	1		4	2	7	10	1	1	0	0	0	0	0	0	9	7	8	A3	A3	A2	A4	A4	A3	A3	A3	A4	A3	A5	A5	A3	A3	9	9	9				2	0	A3
2175	6	fr	1			59	2	1		0	0			0	1	0	0	0	1	0	0	3		8	A2	A2	A2	A2	A3	A3	A4	A2	A2	A1	A4	A4	A1	A1	1	8	8				2	0	A1	A1	A3
2176	6	fr	2	2		51	2	1		4	2	17	21	1	1	0	0	0	0	0	0	4		6	A3	A1	A2	A4	A5	A2	A3	A4	A2	A2	A4	A3	A3	A2	8	9	10				2	0	A3
2177	6	fr	2	2		27	2	1		2	0			0	1	0	0	0	0	0	0	3		7	A3	A2	A3	A4	A5	A3	A2	A3	A4	A3	A4	A4	A2	A3	7	8	8				2	0	A3
2179	6	fr	1			28	1	1		3	0			1	0	1	0	0	0	0	0	7		4	A3	A4	A5	A4	A4	A5	A5	A5	A5	A5	A5	A5	A5	A4	9	1	4				2	0	A3
2180	6	fr	1			37	2	1		4	2	6	8	1	1	0	0	0	0	0	0	9	5	7	A3	A3	A2	A3	A4	A3	A3	A3	A2	A3	A4	A3	A4	A3	8	7	8				2	0	A3
2181	6	fr	1			27	3	1		1	0			1	0	1	1	0	0	0	0	10		7	A2	A2	A4	A4	A5	A4	A3	A4	A4	A4	A4	A4	A5	A3	1	5	4				2	0	A3
2182	6	fr	2	2		49	2	1		4	2	18	21	1	1	0	0	0	0	0	0	5		5	A2	A4	A2	A3	A5	A4	A3	A3	A4	A1	A4	A3	A3	A2	9	10	9				2	1	A1	A1	A3
2183	6	fr	2	2		24	2	1		2	0			0	1	0	0	0	0	0	0	8		7	A4	A2	A4	A4	A4	A4	A4	A3	A3	A4	A4	A3	A3	A4	3	3	3				2	0	A3
2185	6	fr	2	2		26	2	1		2	0			0	1	0	0	0	0	0	0	9	13	7	A3	A2	A3	A5	A4	A3	A4	A3	A4	A3	A4	A4	A4	A3	5	3	4				2	0	A3
2187	6	fr	1			36	2	1		2	0			0	0	0	1	0	0	0	0	5		5	A2	A1	A4	A4	A4	A3	A4	A3	A2	A4	A4	A5	A3	A3	1	3	2				2	0	A3
2188	6	fr	2	2		37	2	1		2	0			1	1	0	0	0	0	0	0	5		6	A3	A3	A3	A3	A3	A3	A3	A3	A3	A3	A3	A4	A3	A3	1	8	8				2	0	A2	A2	A3
2189	6	fr	2	2		29	2	0	Liban	2	0			0	1	0	0	0	0	0	0	3		7	A2	A3	A3	A4	A4	A4	A3	A1	A3	A2	A4	A4	A4	A3	7	9	9				2	1	A3
2190	6	fr	1			40	3	1		2	1	5	5	0	1	0	0	0	0	0	0	6		4	A3	A2	A3	A4	A3	A4	A4	A4	A4	A2	A5	A4	A2	A2	2	6	5				2	0	A3
2191	6	fr	2	2		64	3	1		1	3	26	32	0	1	0	0	0	0	0	0	9	7	8	A3	A4	A4	A4	A5	A5	A4	A4	A5	A4	A5	A5	A4	A4	4	5	5				2	0	A3
2192	6	fr	2	2		45	3	1		3	2	15	17	0	1	0	0	0	0	0	0	3		7	A5	A5	A5	A5	A5	A4	A5	A5	A5	A5	A5	A5	A5	A4	5	3	4				2	0	A3
2194	6	fr	2	2		42	3	1		5	3	7	15	1	1	0	0	0	0	0	0	3		6	A4	A4	A3	A5	A5	A5	A4	A4	A5	A4	A4	A4	A5	A4	4	4	4				2	0	A3
2197	6	fr	1			28	1	1		1	0			0	1	0	0	0	0	0	0	3		7	A1	A3	A5	A3	A3	A5	A5	A2	A4	A5	A5	A3	A5	A4	3	3	3				2	0	A3
2198	6	fr	2	2		40	1	1		1	0			1	0	1	0	0	0	0	0	2		4	A2	A2	A2	A4	A3	A3	A4	A2	A3	A2	A4	A3	A2	A2	8	10	8				2	1	A2	A2	A2
2199	6	fr	2	2		43	1	1		3	0			1	1	0	0	0	0	0	0	9	3	6	A2	A2	A4	A4	A3	A4	A4	A4	A4	A4	A4	A4	A4	A4	11	6	6				2	1	A1	A1	A1
2201	6	fr	1			41	2	1		2	0			0	1	0	0	0	0	0	0	3		6	A5	A5	A4	A4	A4	A5	A5	A5	A4	A5	A5	A5	A5	A5	4	2	3				2	0	A3
2202	6	fr	2	2		35	1	1		1	0			1	1	0	0	0	0	0	0	9	3	7	A4	A4	A4	A4	A3	A4	A4	A3	A4	A4	A5	A3	A3	A3	8	4	5				2	1	A3
2204	6	fr	2	2		33	2	1		2	0			0	0	1	0	0	0	0	0	9	8	8	A3	A2	A3	A4	A3	A3	A4	A4	A4	A3	A5	A4	A3	A3	2	7	5				2	0	A3
2206	6	fr	2	2		26	2	1		2	0			1	1	0	0	0	0	0	0	3		7	A3	A4	A3	A4	A5	A4	A4	A4	A4	A4	A4	A4	A4	A3	8	7	7				2	0	A3
2208	6	fr	2	2		42	2	1		4	2	10	13	1	1	0	0	0	0	0	0	7		4	A4	A3	A3	A4	A3	A4	A3	A5	A4	A4	A4	A3	A3	A3	9	10	10				2	1	A3
2211	6	fr	2	2		25	2	1		2	0			1	1	0	0	0	0	0	0	5		7	A4	A3	A3	A5	A4	A4	A4	A4	A5	A3	A4	A5	A5	A4	6	7	6				2	0	A3
2212	6	fr	2	2		44	2	1		3	1	19	19	1	1	0	0	0	0	0	0	5		6	A3	A2	A3	A4	A4	A3	A4	A4	A3	A3	A4	A4	A4	A3	4	5	5				2	0	A2	A2	A3
2213	6	fr	1			49	1	1		1	0			0	0	1	0	0	0	0	0	3		7	A4	A3	A4	A4	A5	A3	A3	A4	A2	A4	A5	A3	A4	A3	4	3	3				2	0	A3
2215	6	fr	2	2		25	1	1		1	0			0	0	0	0	1	0	0	0	8		8	A4	A2	A4	A5	A5	A5	A3	A3	A3	A3	A5	A4	A4	A4	7	3	4				2	0	A1	A1	A3
2216	6	fr	3			21	1	1		1	0			0	1	0	0	0	0	0	0	5		4	A3	A3	A3	A3	A1	A3	A5	A4	A1	A3	A5	A5	A2	A4	9	3	5				2	1	A1	A2	A1
2217	6	fr	2	2		66	3	1		0	2	33	39	0	0	0	0	0	0	0	1	4		6	A2	A4	A4	A4	A5	A4	A4	A4	A5	A2	A4	A3	A4	A3	1	7	7				2	1	A3
2218	6	fr	2	2		35	3	1		2	1	10	10	0	1	0	0	0	0	0	0	4		6	A4	A2	A1	A4	A3	A3	A5	A5	A5	A4	A5	A5	A5	A5	2	2	2				2	0	A3
2219	6	fr	2	2		57	2	1		2	0			0	1	0	0	0	0	0	0	5		5	A5	A3	A5	A5	A4	A5	A5	A5	A4	A5	A5	A5	A5	A5	5	3	4				2	1	A3
2221	6	fr	2	2		39	2	1		4	2	11	14	0	1	0	0	0	0	0	0	9	3	6	A2	A2	A2	A5	A3	A2	A2	A2	A3	A2	A3	A3	A3	A2	3	8	8				2	1	A3
2222	6	fr	1			36	2	1		3	1	0	0	0	0	1	0	0	0	0	0	2		4	A4	A4	A3	A4	A5	A3	A4	A4	A3	A3	A5	A5	A4	A4	7	1	4				2	0	A3
2224	6	fr	1			61	3	1		1	3	23	30	1	1	0	0	0	0	0	0	5		5	A3	A4	A2	A4	A4	A4	A4	A3	A2	A3	A4	A3	A4	A3	6	8	8				2	1	A2	A2	A2
2225	6	fr	2	2		34	2	1		4	2	2	5	0	1	0	0	0	0	0	0	3		7	A3	A3	A2	A3	A2	A4	A2	A3	A3	A3	A4	A5	A2	A3	9	6	7				2	0	A3
2227	6	fr	2	2		53	2	1		2	6	25	33	1	1	0	0	0	0	0	0	9	3	7	A3	A4	A4	A4	A3	A4	A4	A4	A3	A3	A4	A4	A4	A4	10	7	8				2	0	A3
2229	6	fr	2	2		35	2	1		2	0			0	1	0	0	0	0	0	0	9	13	7	A3	A3	A3	A3	A4	A3	A4	A3	A3	A3	A4	A3	A3	A4	3	4	4				2	0	A3
2230	6	fr	2	2		45	1	1		1	0			1	0	1	0	0	0	0	0	7		7	A3	A1	A3	A4	A2	A4	A4	A4	A4	A3	A5	A4	A4	A2	4	8	8				2	0	A3
2232	6	fr	2	2		45	1	1		1	0			0	1	0	0	0	0	0	0	3		7	A2	A1	A2	A3	A3	A4	A4	A2	A3	A2	A5	A2	A2	A2	8	9	9				2	0	A3
2233	6	fr	2	2		67	2	1		2	1	42	42	0	0	0	0	0	0	0	1	3		6	A2	A2	A2	A4	A3	A4	A5	A3	A3	A2	A4	A5	A5	A2	3	9	5				2	1	A3
2234	6	fr	2	2		43	2	1		1	0			0	0	1	0	0	0	0	0	3		7	A2	A1	A3	A5	A4	A3	A3	A2	A4	A2	A4	A4	A5	A3	8	4	6				2	0	A1	A1	A3
2235	6	fr	1			31	2	1		1	0			1	1	0	0	0	0	0	0	3		7	A5	A3	A4	A2	A4	A4	A4	A4	A2	A3	A4	A2	A3	A4	3	4	4				2	0	A3
2236	6	fr	2	2		52	1	1		1	0			0	1	0	0	0	0	0	0	3		7	A2	A2	A2	A1	A1	A4	A4	A4	A2	A4	A4	A2	A1	A2	4	11	8				2	0	A3
2237	6	fr	2	2		43	1	1		2	1	15	15	1	0	1	0	0	0	0	0	2		3	A3	A3	A3	A5	A2	A2	A3	A2	A3	A3	A4	A3	A3	A2	9	9	9				2	0	A3
2238	6	fr	2	2		22	1	1		1	0			0	0	0	0	1	0	0	0	8		7	A2	A1	A3	A4	A3	A2	A4	A4	A2	A2	A5	A3	A2	A3	4	7	7				2	0	A2	A2	A3
2239	6	fr	2	2		36	2	1		4	2	2	5	0	1	0	0	0	0	0	0	3		7	A3	A3	A2	A4	A4	A2	A3	A3	A4	A3	A4	A5	A3	A3	7	10	9				2	0	A1	A2	A3
2240	6	fr	2	2		29	2	1		2	0			1	1	0	0	0	0	0	0	3		7	A1	A2	A4	A4	A5	A4	A4	A5	A5	A3	A5	A5	A4	A4	3	3	3				2	0	A3
2241	6	fr	2	2		39	2	1		3	1	5	5	0	1	0	0	0	0	0	0	3		7	A3	A4	A2	A5	A4	A4	A3	A3	A4	A2	A3	A3	A2	A1	5	8	8				2	0	A1	A1	A3
2242	6	fr	2	1	0	34	2	1		2	0			1	1	0	0	0	0	0	0	5		7	A4	A3	A4	A4	A3	A4	A4	A4	A4	A4	A4	A5	A4	A3	2	7	7				2	0	A3
2243	6	fr	2	2		19	2	1		4	0			1	0	0	0	1	0	0	0	8		4	A3	A2	A3	A4	A3	A4	A3	A1	A4	A3	A4	A3	A3	A3	9	7	8				2	0	A2	A2	A2
2245	6	fr	2	2		33	2	1		2	0			0	0	1	0	0	0	0	0	3		7	A4	A3	A5	A5	A3	A4	A5	A5	A5	A5	A5	A4	A4	A3	4	1	2				2	0	A3
2247	6	fr	2	2		32	2	1		3	1	2	0	1	1	0	0	0	0	0	0	5		6	A4	A3	A3	A4	A2	A3	A2	A2	A3	A3	A4	A4	A2	A2	4	8	7				2	0	A3
2248	6	fr	2	2		51	1	1		0	0			1	1	0	0	0	0	0	0	9	13	8	A2	A1	A3	A5	A5	A5	A5	A2	A5	A2	A5	A2	A5	A3	1	8	3				2	0	A3
2249	6	fr	2	2		44	2	1		4	3	11	19	1	1	0	0	0	0	0	0	4		3	A4	A2	A4	A4	A4	A3	A4	A4	A4	A3	A4	A3	A4	A3	4	6	6				2	0	A3
2251	6	fr	2	2		27	1	1		1	0			0	1	0	0	0	0	0	0	4		6	A3	A3	A4	A4	A2	A3	A4	A4	A3	A3	A4	A4	A4	A2	8	5	5				2	0	A2	A3	A2
2252	6	fr	2	2		45	1	1		2	1	14	14	1	1	0	0	0	0	0	0	5		5	A4	A3	A4	A4	A3	A4	A5	A5	A5	A4	A4	A4	A3	A3	9	3	4				2	0	A3
2253	6	fr	2	2		26	2	1		2	0			0	1	0	0	0	0	0	0	3		8	A3	A2	A3	A4	A3	A4	A5	A5	A5	A3	A5	A5	A4	A4	7	8	8				2	0	A3
2254	6	fr	2	2		64	3	1		1	3	34	40	0	0	0	0	0	0	0	1	5		5	A4	A4	A3	A4	A3	A4	A5	A3	A4	A3	A5	A3	A4	A4	7	5	6				2	1	A2	A3	A2
2256	6	fr	2	2		42	2	1		4	2	12	16	0	0	1	0	0	0	0	0	4		7	A2	A4	A1	A5	A4	A2	A2	A3	A2	A1	A4	A5	A1	A1	4	6	6				2	0	A3
2259	6	fr	2	2		26	2	1		2	0			1	1	0	0	1	0	0	0	9	6	8	A2	A4	A4	A3	A4	A5	A5	A4	A5	A2	A5	A5	A5	A4	2	7	5				2	1	A1	A3	A1
2260	6	fr	1			40	2	1		5	3	1	11	0	0	1	0	0	0	0	0	2		3	A4	A3	A4	A3	A3	A4	A4	A4	A3	A4	A4	A4	A2	A4	2	2	2				2	0	A1	A1	A3
2261	6	fr	2	2		50	1	1		1	0			0	1	0	0	0	0	0	0	9	5	6	A4	A4	A4	A5	A4	A4	A5	A4	A4	A4	A4	A3	A4	A4	2	2	2				2	0	A3
2262	6	fr	1			30	2	1		2	0			1	1	0	0	0	0	0	0	3		6	A4	A2	A4	A3	A3	A4	A4	A4	A3	A4	A4	A3	A2	A3	4	3	3				2	0	A3
2264	6	fr	2	2		61	2	1		2	2	27	31	0	0	1	0	0	0	0	0	3		7	A3	A2	A1	A4	A3	A3	A2	A3	A5	A3	A4	A3	A3	A3	8	7	7				2	0	A3
2265	6	fr	1			44	2	1		2	0			1	1	0	0	0	0	0	0	4		6	A1	A2	A2	A3	A3	A4	A2	A2	A1	A2	A4	A3	A2	A1	4	4	4				2	0	A3
2267	6	fr	1			38	2	1		3	1	2	2	0	1	0	0	0	0	0	0	3		6	A2	A1	A3	A1	A2	A4	A2	A2	A2	A2	A4	A2	A3	A3	8	8	8				2	0	A3
2268	6	fr	2	2		45	2	1		4	3	15	21	1	0	0	0	0	1	0	0	7		6	A4	A2	A4	A5	A5	A5	A4	A4	A4	A4	A5	A5	A5	A4	1	4	4				2	0	A3
2269	6	fr	2	2		60	3	1		1	1	22	22	1	1	0	0	0	0	0	0	9	3	6	A4	A4	A4	A5	A4	A4	A5	A4	A4	A4	A5	A4	A4	A4	4	4	4				2	0	A3
2270	6	fr	2	2		55	2	1		3	1	18	18	1	1	0	0	0	0	0	0	3		7	A2	A1	A2	A4	A4	A4	A4	A3	A3	A2	A5	A2	A4	A1	1	9	7				2	1	A2	A3	A2
2272	6	fr	2	2		41	2	1		5	3	2	13	0	1	0	0	0	0	0	0	4		6	A3	A2	A3	A5	A4	A5	A4	A4	A5	A3	A3	A4	A3	A3	8	6	6				2	0	A3
2273	6	fr	1			33	2	1		3	1	0	0	1	1	0	0	0	0	0	0	3		7	A3	A4	A2	A2	A3	A4	A5	A4	A2	A2	A4	A5	A3	A3	8	11	11				2	0	A2	A3	A2
2274	6	fr	2	2		57	2	1		2	3	17	33	1	1	0	0	0	0	0	0	9	3	6	A4	A4	A4	A5	A3	A4	A4	A3	A4	A4	A4	A3	A4	A3	4	6	5				2	1	A3
2275	6	fr	2	2		30	1	1		3	0			0	1	0	0	0	0	0	0	4		7	A3	A4	A4	A5	A5	A5	A5	A4	A4	A4	A4	A5	A5	A3	8	8	10				2	0	A3
2276	6	fr	2	2		27	2	1		2	1	0	0	1	1	0	0	0	0	0	0	9	3	6	A3	A2	A2	A3	A2	A3	A3	A4	A3	A3	A3	A4	A4	A2	11	10	7				2	0	A3
2277	6	fr	2	2		36	1	1		3	0			1	1	0	0	0	0	0	0	5		6	A3	A1	A2	A3	A3	A3	A3	A3	A3	A2	A3	A4	A3	A2	4	7	6				2	0	A2	A2	A2
2279	6	fr	1			28	2	1		2	0			0	0	1	0	0	0	0	0	7		7	A4	A4	A4	A4	A5	A4	A4	A4	A4	A4	A5	A4	A4	A4	4	4	4				2	0	A3
2280	6	fr	1			57	2	1		2	1	24	24	0	1	0	0	0	0	0	0	3		7	A4	A4	A3	A4	A3	A4	A3	A3	A4	A3	A4	A3	A4	A3	6	6	6				2	0	A3
2281	6	fr	2	2		61	3	1		1	1	40	40	0	0	0	0	0	0	0	1	9	3	4	A3	A3	A3	A4	A4	A5	A5	A3	A2	A2	A5	A4	A4	A3	1	7	7				2	0	A2	A2	A2
2282	6	fr	2	2		35	2	1		1	0			0	1	0	0	0	0	0	0	2		7	A1	A2	A2	A2	A1	A2	A3	A1	A1	A1	A4	A2	A1	A1	1	10	10				2	0	A3
2285	6	fr	1			73	2	1		2	4	36	46	0	0	0	0	0	0	0	1	9	8	8	A3	A3	A3	A4	A4	A4	A5	A4	A4	A3	A4	A4	A3	A2	1	5	6				2	0	A3
2286	6	fr	2	2		36	2	1		3	1	0	0	1	1	0	0	0	0	0	0	9	5	7	A5	A4	A4	A5	A4	A5	A5	A5	A5	A5	A5	A5	A5	A5	6	2	3				2	0	A3
2287	6	fr	2	2		43	2	1		3	1	11	11	1	1	0	0	0	0	0	0	3		8	A5	A2	A2	A4	A2	A4	A3	A4	A3	A3	A4	A4	A2	A2	10	8	9				2	0	A3
2288	6	fr	1			23	1	1		2	0			0	0	0	0	1	0	0	0	8		7	A4	A3	A4	A5	A4	A4	A4	A3	A5	A3	A4	A5	A5	A3	2	4	4				2	0	A3
2291	6	fr	2	2		78	3	1		1	2	45	47	0	0	0	0	0	0	0	1	3		8	A5	A1	A4	A5	A4	A5	A5	A5	A4	A4	A5	A5	A5	A4	1	4	4				2	0	A3
2293	6	fr	2	2		26	2	1		2	0			0	1	0	0	0	0	0	0	3		7	A3	A2	A4	A5	A5	A4	A5	A4	A5	A4	A5	A4	A5	A4	3	2	2				2	0	A3
2294	6	fr	2	2		59	3	1		1	3	30	31	0	1	0	0	0	0	0	0	3		8	A3	A4	A5	A5	A4	A5	A5	A2	A4	A2	A5	A4	A5	A4	3	3	3				2	0	A3
2295	6	fr	2	2		32	2	1		2	0			1	1	0	0	0	0	0	0	3		8	A3	A3	A2	A4	A3	A3	A4	A3	A4	A2	A3	A5	A3	A3	9	7	8				2	0	A1	A1	A1
2297	6	fr	2	2		29	2	1		2	0			1	1	0	0	1	0	0	0	9	6	8	A3	A4	A2	A4	A3	A3	A3	A2	A2	A2	A4	A3	A4	A2	7	9	8				2	0	A1	A1	A1
2298	6	fr	2	1	0	34	2	1		2	0			0	1	0	0	0	0	0	0	9	7	8	A2	A3	A2	A4	A2	A4	A4	A2	A3	A2	A4	A3	A1	A2	9	9	9				2	0	A3
2301	6	fr	2	2		45	2	1		4	2	7	9	0	1	0	0	0	0	0	0	3		7	A3	A4	A2	A3	A2	A4	A2	A3	A3	A2	A4	A3	A2	A2	10	9	9				2	0	A3
2302	6	fr	1			34	2	1		2	0			1	1	0	0	0	0	0	0	3		8	A4	A4	A4	A3	A4	A4	A4	A4	A3	A4	A4	A4	A2	A4	4	2	3				2	0	A3
2303	6	fr	2	2		28	1	1		1	0			1	1	0	0	0	0	0	0	4		7	A3	A2	A3	A2	A3	A1	A4	A2	A2	A3	A4	A2	A2	A3	4	8	7				2	0	A1	A1	A3
2311	6	fr	1			27	2	1		1	0			0	1	0	0	0	0	0	0	3		7	A3	A1	A3	A4	A4	A4	A3	A3	A3	A3	A4	A4	A4	A4	9	5	6				2	0	A2	A2	A3
2312	6	fr	2	2		22	1	1		3	0			0	1	0	0	0	0	0	0	5		6	A4	A4	A4	A5	A4	A4	A3	A3	A4	A3	A4	A3	A4	A4	9	7	6				2	0	A3
2376	6	fr	2	2		60	2	1		2	3	34	39	1	1	0	0	0	0	0	0	4		5	A2	A1	A2	A4	A2	A2	A2	A2	A4	A2	A4	A5	A2	A1	1	11	11				2	1	A3
2315	6	fr	1			44	2	1		3	1	6	6	1	1	0	0	0	0	0	0	3		7	A3	A4	A4	A5	A3	A4	A4	A3	A5	A4	A4	A5	A5	A4	8	8	8				2	0	A3
2316	6	fr	1			54	1	1		1	1	32	32	0	1	0	0	0	0	0	0	3		8	A3	A2	A3	A3	A4	A3	A4	A3	A3	A3	A4	A3	A2	A3	5	4	5				2	0	A2	A2	A2
2317	6	fr	1			58	2	1		4	3	16	25	1	1	0	0	0	0	1	0	7		5	A4	A2	A3	A3	A3	A3	A3	A3	A3	A3	A5	A3	A3	A3	6	6	6				2	1	A3
2319	6	fr	1			55	3	1		2	4	20	33	0	1	0	0	0	0	0	0	4		3	A4	A3	A5	A4	A3	A4	A4	A4	A5	A4	A5	A5	A5	A4	2	1	2				2	0	A3
2320	6	fr	2	2		43	2	1		5	3	8	16	1	1	0	0	0	0	0	0	3		7	A3	A3	A3	A4	A4	A3	A3	A3	A4	A3	A4	A3	A3	A2	6	10	8				2	0	A3
2321	6	fr	2	2		32	1	1		1	0			0	1	0	0	0	0	0	0	4		6	A4	A1	A4	A4	A2	A4	A4	A3	A4	A3	A4	A3	A4	A4	1	7	6				2	1	A1	A1	A3
2323	6	fr	2	2		49	2	1		6	4	15	26	0	1	0	0	0	0	0	0	4		4	A1	A4	A4	A5	A4	A4	A4	A4	A4	A4	A5	A5	A4	A4	2	3	3				2	1	A3
2325	6	fr	2	1	0	31	2	1		2	0			1	1	0	0	0	0	0	0	3		7	A4	A2	A4	A4	A4	A5	A5	A4	A4	A4	A5	A5	A3	A4	6	7	6				2	0	A3
2326	6	fr	2	2		55	2	1		3	1	24	28	1	1	0	0	0	0	0	0	3		5	A3	A2	A1	A4	A2	A3	A2	A3	A3	A3	A3	A3	A3	A2	4	8	8				2	0	A3
2327	6	fr	2	2		49	3	1		3	2	16	23	1	1	0	0	0	0	0	0	5		3	A3	A4	A3	A5	A3	A3	A3	A4	A4	A3	A5	A4	A3	A3	1	6	5				2	0	A3
2328	6	fr	2	2		23	2	1		2	0			1	1	0	0	0	0	0	0	9	3	6	A4	A4	A4	A5	A4	A3	A4	A3	A4	A3	A3	A4	A4	A4	8	9	8				2	0	A3
2329	6	fr	2	2		34	2	1		2	0			0	1	0	0	0	0	0	0	3		7	A3	A3	A2	A4	A3	A4	A4	A2	A3	A2	A5	A4	A4	A3	4	9	7				2	0	A1	A1	A3
2331	6	fr	2	2		40	2	1		4	2	6	9	0	1	0	0	0	0	0	0	3		8	A4	A3	A3	A4	A3	A4	A4	A4	A5	A4	A4	A4	A3	A4	5	5	5				2	0	A3
2335	6	fr	1			54	2	1		2	3	25	33	1	1	0	0	0	0	0	0	5		4	A4	A3	A4	A3	A3	A4	A5	A3	A4	A4	A3	A4	A3	A4	5	3	4				2	0	A3
2336	6	fr	2	2		61	1	1		1	1	36	36	1	1	0	0	0	0	0	0	3		6	A2	A4	A4	A5	A5	A4	A5	A4	A3	A3	A5	A3	A5	A3	3	8	7				2	0	A2	A2	A3
2338	6	fr	1			33	2	0	Roumanie	2	1	0	0	0	1	0	0	0	0	0	0	3		8	A5	A3	A4	A5	A5	A4	A5	A5	A4	A5	A5	A5	A4	A4	9	5	2				2	0	A3
2340	6	fr	1			39	1	1		1	0			0	1	0	0	0	0	0	0	5		5	A4	A2	A3	A4	A4	A3	A4	A3	A3	A3	A4	A4	A4	A3	3	7	7				2	0	A3
2341	6	fr	2	2		22	1	1		3	0			0	0	0	1	1	0	0	0	8		4	A3	A2	A4	A4	A5	A1	A3	A3	A3	A2	A5	A5	A5	A4	1	8	9				2	1	A2	A2	A2
2342	6	fr	1			44	1	1		1	1	15	15	0	1	0	0	0	0	0	0	3		5	A5	A5	A4	A5	A5	A5	A5	A5	A5	A5	A5	A4	A4	A5	5	4	4				2	0	A3
2343	6	fr	2	2		27	2	1		2	0			0	1	0	0	0	0	0	0	9	13	7	A4	A4	A4	A4	A3	A5	A5	A4	A4	A4	A5	A5	A4	A4	6	4	3				2	0	A3
2344	6	fr	2	2		24	1	1		1	0			0	1	0	0	0	0	0	0	3		7	A3	A1	A3	A3	A2	A4	A4	A3	A1	A3	A5	A3	A4	A2	6	8	7				2	0	A3
2346	6	fr	2	2		49	2	1		3	1	0	14	0	1	0	0	0	0	0	0	3		5	A4	A4	A3	A5	A4	A4	A5	A4	A5	A4	A5	A4	A3	A4	8	10	8				2	0	A3
2348	6	fr	2	2		32	1	1		3	0			0	0	1	0	0	0	0	0	7		7	A3	A3	A3	A3	A3	A4	A4	A3	A3	A3	A4	A4	A4	A4	6	8	7				2	0	A3
2349	6	fr	2	2		37	2	1		4	2	4	7	0	1	0	0	0	0	0	0	10		7	A3	A2	A1	A4	A4	A4	A4	A4	A4	A2	A5	A4	A3	A2	9	10	10				2	0	A3
2350	6	fr	1			52	2	1		4	2	13	21	1	1	0	0	0	0	0	0	3		7	A4	A4	A3	A4	A4	A4	A5	A3	A4	A4	A4	A4	A3	A3	3	9	9				2	0	A3
2351	6	fr	1			32	2	1		2	0			0	1	0	0	0	0	0	0	5		7	A4	A3	A4	A3	A4	A4	A4	A5	A4	A4	A5	A5	A4	A4	2	4	4				2	0	A2	A2	A3
2352	6	fr	2	2		31	2	1		2	0			1	1	0	0	0	0	0	0	9	7	8	A3	A3	A3	A4	A5	A4	A3	A4	A3	A3	A4	A5	A4	A4	4	8	6				2	0	A3
2353	6	fr	2	2		35	1	1		1	0			0	1	0	0	0	0	0	0	5		7	A2	A2	A2	A5	A5	A4	A4	A1	A5	A3	A4	A2	A4	A2	9	9	9				2	0	A2	A3	A2
2403	6	fr	2	2		32	2	1		2	0			0	1	0	0	0	0	0	0	5		5	A3	A2	A4	A5	A3	A3	A4	A4	A4	A3	A3	A4	A3	A3	3	5	4				2	0	A3
2356	6	fr	2	2		35	2	1		4	2	5	10	0	1	0	0	0	0	0	0	3		6	A4	A5	A2	A4	A4	A2	A3	A4	A3	A3	A5	A1	A3	A3	1	10	8				2	0	A3
2357	6	fr	2	2		49	2	1		2	0			1	1	0	0	0	0	0	0	5		6	A5	A4	A5	A5	A3	A5	A4	A3	A4	A5	A5	A4	A2	A5	1	1	1				2	0	A3
2358	6	fr	2	2		41	1	1		3	2	13	17	0	0	0	1	0	0	0	0	7		5	A4	A4	A4	A5	A4	A3	A4	A4	A5	A4	A4	A4	A4	A4	4	4	4				2	0	A3
2359	6	fr	2	2		42	2	1		4	2	12	15	1	1	0	0	0	0	0	0	5		5	A5	A3	A4	A3	A3	A4	A4	A4	A3	A4	A5	A4	A3	A4	8	7	7				2	0	A3
2361	6	fr	2	2		57	3	1		1	2	27	30	1	0	0	0	0	0	1	0	7		5	A1	A1	A1	A3	A2	A3	A4	A2	A5	A2	A4	A3	A2	A1	1	9	9				1	1	A2	A2	A2
2363	6	fr	2	2		51	2	1		4	2	19	23	1	1	0	0	0	0	0	0	5		6	A4	A4	A3	A4	A4	A4	A4	A4	A4	A3	A4	A4	A5	A4	4	5	5				2	0	A3
2364	6	fr	2	2		26	2	1		4	0			0	1	0	0	0	0	0	0	5		7	A4	A3	A3	A4	A4	A2	A1	A3	A4	A1	A2	A3	A4	A4	1	5	5				2	0	A3
2365	6	fr	2	2		32	2	1		2	0			1	1	0	0	0	0	0	0	5		7	A3	A4	A3	A5	A4	A3	A4	A3	A4	A3	A4	A3	A2	A2	7	9	8				2	0	A3
2366	6	fr	2	2		51	2	1		5	3	16	21	0	1	0	0	0	0	0	0	9	3	6	A4	A4	A3	A4	A3	A3	A4	A4	A3	A4	A4	A3	A3	A3	4	8	6				2	0	A3
2367	6	fr	2	2		51	2	1		4	3	18	23	1	1	0	0	0	0	0	0	3		5	A2	A1	A3	A4	A4	A3	A4	A3	A3	A2	A4	A3	A3	A2	6	8	7				2	0	A2	A2	A3
2368	6	fr	1			28	1	1		2	0			0	0	1	0	0	0	0	0	3		8	A3	A3	A2	A4	A3	A3	A4	A3	A4	A3	A4	A5	A5	A3	7	10	9				2	0	A3
2369	6	fr	1			27	1	1		1	0			0	1	0	0	0	0	0	0	3		7	A2	A1	A2	A4	A2	A2	A2	A1	A1	A2	A3	A2	A3	A2	9	8	9				2	0	A1	A1	A2
2370	6	fr	1			40	1	1		1	0			0	1	0	0	0	0	0	0	3		7	A3	A3	A2	A3	A2	A2	A2	A1	A3	A2	A2	A2	A2	A2	9	8	8				1	1	A1	A2	A1
2371	6	fr	2	2		58	1	1		2	1	17	17	1	1	0	0	0	0	0	0	3		4	A4	A4	A4	A5	A5	A5	A5	A4	A4	A4	A5	A4	A4	A4	7	7	7				2	0	A3
2372	6	fr	1			38	2	1		4	2	1	4	0	1	0	0	0	0	0	0	3		7	A4	A2	A3	A4	A3	A2	A3	A3	A4	A3	A4	A4	A4	A3	4	5	5				2	1	A3
2374	6	fr	2	2		51	3	1		2	2	17	28	1	1	0	0	0	0	0	0	9	5	8	A5	A3	A5	A5	A5	A5	A5	A5	A5	A5	A4	A5	A5	A5	8	1	5				2	1	A3
2380	6	fr	2	2		58	2	1		2	1	39	39	1	1	0	0	0	0	0	0	3		5	A3	A3	A4	A3	A3	A4	A4	A4	A3	A4	A3	A3	A4	A3	3	3	3				2	0	A3
2382	6	fr	2	2		51	2	1		2	2	19	22	1	1	0	0	0	0	0	0	5		6	A5	A3	A3	A4	A3	A4	A3	A3	A4	A3	A3	A4	A4	A3	4	7	7				2	0	A3
2383	6	fr	2	2		24	2	1		2	0			1	0	0	0	1	0	0	0	8		7	A5	A2	A4	A2	A3	A4	A5	A4	A2	A4	A5	A5	A4	A4	5	3	3				2	0	A3
2385	6	fr	2	2		45	2	1		4	3	11	19	0	1	0	0	0	0	0	0	4		6	A2	A3	A2	A5	A3	A4	A4	A3	A4	A2	A4	A2	A3	A2	7	9	8				2	0	A2	A2	A3
2387	6	fr	2	2		30	2	1		2	0			0	1	0	0	0	0	0	0	5		7	A3	A3	A4	A4	A4	A5	A4	A4	A4	A4	A4	A5	A5	A5	3	3	3				2	0	A3
2388	6	fr	2	2		24	2	1		2	0			0	1	0	0	0	0	0	0	3		7	A3	A2	A4	A4	A5	A4	A4	A3	A4	A3	A5	A5	A4	A4	3	4	4				2	0	A3
2389	6	fr	3			25	2	1		2	0			1	0	0	0	1	0	0	0	8		6	A3	A2	A3	A4	A4	A3	A4	A3	A3	A3	A4	A4	A4	A3	1	7	6				2	0	A1	A1	A3
2390	6	fr	2	2		20	1	1		4	0			1	0	0	0	0	0	1	0	8		4	A4	A1	A4	A3	A3	A5	A5	A5	A4	A3	A5	A5	A5	A4	1	7	7				2	1	A2	A2	A2
2393	6	fr	1			33	2	1		2	0			0	1	0	0	0	0	0	0	3		7	A4	A2	A3	A3	A5	A4	A4	A3	A2	A3	A3	A4	A4	A3	9	7	5				2	0	A3
2394	6	fr	1			47	1	1		1	0			1	1	0	0	0	0	0	0	3		7	A5	A4	A4	A5	A4	A5	A5	A5	A4	A4	A5	A5	A5	A5	4	3	3				2	1	A3
2395	6	fr	1			23	1	1		1	0			0	0	0	0	0	1	0	0	7		6	A2	A2	A2	A4	A3	A2	A3	A2	A3	A2	A3	A3	A3	A2	8	8	8				2	1	A1	A3	A1
2396	6	fr	2	2		15	1	1		7		9	22	1	0	0	0	1	0	0	0	8		4	A3	A3	A2	A3	A4	A4	A3	A4	A3	A4	A4	A4	A2	A3	8	6	9				2	0	A3
2397	6	fr	2	2		28	2	1		3	0			0	1	0	0	0	0	0	0	9	13	3	A4	A5	A2	A4	A4	A3	A4	A4	A5	A4	A4	A3	A4	A3	9	8	8				2	0	A3
2398	6	fr	2	2		24	1	1		1	0			0	1	0	0	0	0	0	0	3		7	A3	A3	A4	A4	A3	A4	A4	A4	A4	A4	A4	A4	A3	A4	3	6	4				2	0	A3
2401	6	fr	2	2		33	2	1		3	2	3	6	0	1	0	0	0	0	0	0	9	1	4	A3	A4	A2	A5	A3	A3	A3	A3	A4	A3	A4	A5	A5	A1	9	9	6				2	0	A3
2405	6	fr	1			62	2	1		2	3	28	34	0	0	0	0	0	0	0	1	2		3	A2	A4	A3	A5	A4	A4	A4	A3	A5	A4	A4	A5	A4	A4	9	6	6				2	0	A3
2406	6	fr	1			36	1	1		2	0			1	0	0	1	0	0	0	0	5		5	A2	A3	A2	A3	A2	A3	A3	A2	A2	A3	A3	A3	A2	A2	4	8	8				2	0	A2	A2	A3
2408	6	fr	2	2		31	2	1		2	0			0	0	0	1	0	0	0	0	9	6	8	A4	A3	A3	A4	A4	A4	A4	A4	A4	A3	A4	A4	A4	A4	3	4	4				2	0	A3
2413	6	fr	2	2		43	2	1		4	2	15	17	0	1	0	0	0	0	0	0	3		7	A4	A3	A5	A4	A3	A5	A5	A5	A4	A4	A5	A4	A3	A3	4	2	2				2	0	A3
2416	6	fr	2	2		49	2	1		5	3	8	23	1	1	0	0	0	0	0	0	4		4	A4	A5	A3	A5	A4	A5	A4	A4	A5	A4	A5	A5	A4	A4	4	8	6				2	0	A3
2417	6	fr	2	2		37	2	1		2	0			1	0	1	0	0	0	0	0	3		8	A2	A2	A2	A5	A5	A3	A3	A1	A4	A1	A5	A4	A4	A1	11	10	11				2	0	A1	A3	A1
2418	6	fr	2	2		33	1	1		33	0			0	0	0	1	0	0	0	0	4		7	A2	A4	A2	A2	A2	A2	A4	A3	A2	A2	A4	A3	A3	A2	10	9	9				2	1	A3
2422	6	fr	2	2		38	1	1		1	0			1	1	0	0	0	0	0	0	5		7	A2	A3	A2	A3	A3	A3	A4	A3	A4	A2	A4	A4	A3	A2	7	9	8				2	1	A3
2423	6	fr	1			79	2	1		2	3	43	55	1	0	0	0	0	0	0	1	4		4	A4	A3	A4	A4	A2	A3	A3	A3	A3	A3	A4	A4	A4	A3	2	5	5				2	1	A3
2425	6	fr	2	2		68	2	1		2	2	32	33	1	0	0	0	0	0	0	1	9	7	8	A3	A3	A3	A5	A4	A4	A5	A4	A4	A3	A5	A5	A4	A4	1	7	7				2	1	A3
2426	6	fr	1			32	1	1		1	0			0	0	0	1	0	0	0	0	4		7	A4	A2	A4	A4	A5	A4	A5	A4	A2	A5	A5	A3	A3	A4	6	6	6				2	0	A2	A2	A2
2427	6	fr	2	2		19	1	1		1	0			0	0	0	0	1	0	0	0	8		4	A2	A1	A3	A4	A3	A3	A2	A2	A4	A2	A3	A5	A3	A2	9	6	7				2	0	A3
2430	6	fr	2	2		48	2	1		3	1	11	11	0	1	0	0	0	0	0	0	3		5	A3	A3	A2	A5	A2	A3	A3	A3	A5	A3	A3	A3	A1	A3	10	10	10				2	0	A3
2431	6	fr	2	2		34	2	1		3	1	7	7	0	1	0	0	0	0	0	0	9	3	6	A4	A5	A3	A4	A5	A4	A4	A4	A4	A4	A4	A5	A4	A4	10	7	8				2	1	A3
2433	6	fr	2	2		25	2	1		2	0			0	1	0	0	0	0	0	0	3		7	A3	A4	A2	A4	A4	A3	A3	A2	A2	A3	A4	A4	A3	A2	9	4	7				2	0	A3
2435	6	fr	2	2		30	1	1		1	0			0	1	0	0	0	0	0	0	3		8	A3	A1	A3	A3	A2	A3	A3	A1	A2	A2	A1	A4	A1	A3	7	8	8				2	0	A2	A3	A2
2436	6	fr	2	2		55	3	1		2	1	15	15	0	1	0	0	0	0	0	0	3		6	A3	A3	A4	A4	A2	A5	A5	A4	A4	A2	A5	A5	A4	A3	4	5	5				2	0	A1	A1	A2
2438	6	fr	1			28	1	1		5	0			0	1	0	0	0	0	0	0	10		7	A3	A4	A4	A4	A4	A4	A4	A4	A3	A4	A4	A4	A3	A4	5	7	6				2	0	A3
2439	6	fr	1			54	2	1		2	2	27	29	1	1	0	0	0	0	0	0	3		8	A5	A4	A4	A4	A3	A4	A4	A4	A4	A4	A5	A4	A4	A4	3	3	3				2	1	A3
2440	6	fr	2	2		58	2	1		2	1	33	33	0	0	1	0	0	0	0	0	9	13	8	A3	A4	A4	A5	A3	A4	A4	A3	A4	A3	A4	A3	A4	A3	7	9	7				2	1	A2	A3	A2
2441	6	fr	2	2		76	4	1		1	2	46	51	0	0	0	0	0	0	0	1	7		3	A5	A4	A4	A4	A3	A5	A5	A2	A4	A4	A5	A5	A5	A4	1	2	2				2	0	A3
2442	6	fr	1			57	2	1		3	2	19	22	0	1	0	0	0	0	0	0	4		7	A4	A3	A4	A4	A5	A4	A4	A4	A4	A4	A4	A5	A4	A4	6	3	4				2	0	A3
2443	6	fr	2	2		25	2	1		3	0			1	0	0	0	1	0	0	0	8		7	A2	A2	A4	A5	A3	A3	A4	A4	A5	A5	A5	A5	A5	A5	1	1	1				2	0	A3
2445	6	fr	1			32	1	1		1	0			0	0	0	1	0	0	0	0	3		7	A2	A2	A4	A3	A2	A3	A3	A3	A1	A2	A3	A2	A4	A3	6	8	8				2	0	A2	A2	A3
2446	6	fr	1			41	2	1		5	4	10	21	1	1	0	0	0	0	0	0	5		5	A3	A3	A2	A3	A2	A4	A4	A3	A3	A3	A4	A4	A3	A3	7	9	8				2	0	A2	A2	A2
2447	6	fr	1			64	2	1		2	2	27	30	0	1	0	0	0	0	0	0	3		7	A3	A4	A4	A5	A4	A5	A5	A5	A4	A3	A5	A4	A4	A3	6	6	6				2	0	A3
2448	6	fr	2	2		54	2	1		2	3	20	29	1	1	0	0	0	0	0	0	3		7	A4	A4	A4	A5	A5	A4	A4	A4	A4	A4	A5	A5	A5	A4	1	8	6				2	0	A3
2449	6	fr	1			47	2	1		4	2	1.5	2.5	0	1	0	0	0	0	0	0	5		4	A3	A2	A1	A4	A5	A4	A5	A5	A4	A4	A5	A5	A4	A3	5	8	8				2	0	A3
2450	6	fr	2	1	0	29	2	1		6	0			1	1	0	0	0	0	0	0	9	3	6	A3	A2	A4	A4	A5	A4	A5	A5	A5	A3	A5	A5	A4	A4	7	5	3				2	0	A3
2451	6	fr	1			51	1	1		1	0			0	1	0	0	0	0	0	0	5		5	A2	A2	A3	A5	A3	A4	A4	A4	A5	A3	A5	A3	A2	A2	11	11	11				2	0	A3
2452	6	fr	2	2		72	2	1		2	2	43	48	1	0	0	0	0	0	0	1	4		4	A4	A4	A4	A5	A4	A5	A5	A4	A4	A4	A5	A4	A5	A4	1	7	8				2	0	A3
2453	6	fr	1			51	2	1		5	3	11	21	0	0	0	0	0	0	1	0	7		3	A4	A4	A4	A5	A3	A4	A4	A4	A4	A4	A4	A4	A5	A3	1	4	4				2	1	A3
2456	6	fr	2	2		25	1	1		2	0			0	1	0	0	0	0	0	0	3		7	A3	A2	A2	A4	A4	A4	A4	A2	A4	A3	A4	A4	A4	A4	9	5	7				2	0	A3
2457	6	fr	1			24	2	1		1	0			0	0	1	0	1	0	0	0	7		7	A4	A3	A3	A5	A4	A3	A5	A3	A4	A3	A5	A5	A4	A3	7	6	9				2	0	A1	A1	A1
2460	6	fr	2	2		40	2	1		2	0			1	0	1	0	0	0	0	0	4		7	A2	A3	A4	A4	A4	A4	A4	A4	A4	A4	A5	A4	A4	A4	1	11	9				2	0	A2	A2	A2
2461	6	fr	1			21	1	1		1	0			0	1	0	0	1	0	0	0	8		7	A2	A1	A3	A3	A5	A3	A2	A2	A2	A3	A3	A2	A2	A2	6	7	7				2	0	A3
2462	6	fr	2	2		49	1	1		2	2	18	21	1	1	0	0	0	0	0	0	5		5	A4	A3	A4	A4	A4	A3	A4	A4	A2	A4	A5	A3	A3	A3	2	4	4				2	0	A3
2463	6	fr	2	2		50	3	1		2	2	21	27	1	0	0	0	0	0	1	0	5		4	A4	A4	A3	A4	A4	A4	A5	A5	A4	A3	A5	A5	A3	A4	1	9	5				2	0	A2	A2	A2
2464	6	fr	2	2		41	2	1		4	2	9	13	1	1	0	0	0	0	0	0	3		7	A3	A2	A3	A4	A3	A4	A4	A3	A4	A2	A5	A4	A2	A3	4	7	6				2	0	A3
2465	6	fr	1			21	1	0	Roumanie	2	0			0	0	0	0	1	0	0	0	8		7	A3	A2	A4	A5	A2	A4	A3	A3	A4	A2	A2	A4	A2	A3	3	3	3				2	0	A3
2467	6	fr	1			41	1	1		1	0			0	1	0	0	0	0	0	0	5		5	A4	A2	A3	A4	A3	A4	A4	A3	A3	A3	A5	A4	A2	A2	4	8	7				2	0	A3
2470	6	fr	2	2		25	2	1		4	0			1	1	1	0	0	0	0	0	9	13	7	A3	A3	A3	A4	A4	A3	A3	A3	A3	A3	A4	A4	A4	A4	6	6	6				2	0	A3
2471	6	fr	2	2		46	2	1		3	3	9	22	1	1	0	0	0	0	0	0	9	3	6	A4	A3	A3	A5	A3	A4	A4	A4	A5	A4	A4	A4	A3	A3	10	7	9				2	0	A3
2472	6	fr	1			57	2	1		3	1	18	18	1	1	0	0	0	0	0	0	3		6	A2	A3	A4	A2	A2	A3	A4	A3	A3	A2	A4	A3	A2	A2	1	5	5				2	1	A2	A2	A2
2474	6	fr	1			43	2	1		4	2	9	12	1	1	0	0	0	0	0	0	9	1	5	A1	A2	A5	A3	A3	A2	A3	A2	A2	A2	A4	A5	A3	A2	10	10	7				2	0	A1	A3	A1
2475	6	fr	1			58	2	1		2	2	18	28	0	1	0	0	0	0	0	0	9	6	8	A2	A2	A3	A4	A3	A4	A4	A3	A4	A3	A3	A5	A4	A3	3	7	6				2	1	A3
2476	6	fr	2	2		30	1	1		1	0			1	1	0	0	0	0	0	0	9	3	6	A2	A3	A2	A3	A5	A4	A4	A1	A5	A2	A5	A5	A2	A2	10	6	8				2	0	A2	A2	A2
2477	6	fr	1			49	2	1		5	3	8	11	1	0	1	0	0	0	0	0	2		7	A3	A4	A2	A4	A4	A4	A4	A4	A5	A4	A4	A5	A4	A3	9	9	9				2	0	A2	A2	A3
2478	6	fr	2	2		40	2	1		6	4	5	8	0	1	0	0	0	0	0	0	10		5	A4	A3	A3	A4	A2	A3	A4	A4	A3	A3	A4	A3	A2	A3	6	8	8				2	0	A3
2479	6	fr	2	2		34	1	1		1	0			1	1	0	0	0	0	0	0	3		7	A4	A3	A3	A4	A3	A4	A4	A3	A4	A4	A4	A4	A4	A3	8	4	6				2	0	A3
2481	6	fr	2	2		21	2	1		7	0			1	0	0	1	0	0	0	0	5		4	A2	A1	A3	A4	A3	A3	A4	A1	A3	A3	A4	A4	A3	A3	1	8	8				2	0	A1	A1	A3
2482	6	fr	2	2		51	3	1		1	2	23	25	1	1	0	0	0	0	0	0	3		7	A4	A4	A3	A5	A3	A3	A3	A2	A4	A4	A3	A3	A4	A3	5	4	5				2	0	A2	A2	A3
2483	6	fr	1			51	2	1		4	2	12	15	1	1	0	0	0	0	0	0	3		7	A2	A2	A4	A5	A4	A4	A5	A4	A5	A4	A5	A5	A5	A4	2	2	2				2	0	A3
2484	6	fr	2	2		21	1	1		2	0			1	0	0	0	1	0	0	0	8		6	A3	A2	A2	A3	A2	A3	A2	A1	A3	A1	A3	A3	A3	A2	3	8	5				2	0	A1	A1	A3
2485	6	fr	1			43	2	1		2	0			1	1	0	0	0	0	0	0	5		4	A3	A4	A4	A5	A3	A5	A5	A3	A5	A4	A5	A5	A5	A5	8	10	9				2	1	A3
2486	6	fr	2	2		42	1	1		2	1	13	13	1	1	0	0	0	0	0	0	3		7	A4	A3	A3	A5	A4	A4	A4	A4	A4	A4	A5	A5	A2	A3	8	6	7				2	0	A3
2488	6	fr	2	2		45	2	1		3	1	17	17	1	1	0	0	0	0	0	0	5		5	A3	A3	A3	A3	A4	A3	A4	A2	A3	A3	A4	A3	A3	A3	5	5	6				2	1	A3
2491	6	fr	2	2		25	1	1		1	0			0	1	0	0	0	0	0	0	3		7	A2	A2	A2	A5	A5	A3	A4	A4	A2	A2	A5	A4	A4	A3	8	8	8				2	0	A3
2492	6	fr	1			53	2	1		3	1	5	53	1	1	0	0	0	0	0	0	3		7	A3	A5	A4	A4	A4	A4	A4	A4	A4	A4	A4	A4	A4	A4	3	7	4				2	0	A3
2493	6	fr	2	2		50	2	1		4	2	17	21	1	1	0	0	0	0	0	0	9	5	7	A3	A3	A4	A5	A3	A5	A5	A4	A5	A2	A5	A4	A5	A3	9	7	7				2	1	A3
2494	6	fr	2	2		59	1	1		1	1	33	33	1	1	0	0	0	0	0	0	4		5	A3	A3	A3	A5	A4	A4	A3	A3	A4	A3	A5	A4	A3	A4	7	8	7				2	0	A2	A1	A2
2495	6	fr	2	2		25	2	1		1	0			0	1	1	0	0	0	0	0	4		7	A4	A2	A3	A4	A5	A3	A4	A4	A2	A4	A5	A4	A3	A3	7	8	8				2	0	A3
2496	6	fr	2	2		44	1	1		3	2	13	21	0	1	0	0	0	0	0	0	9	13	4	A5	A2	A4	A5	A5	A4	A4	A4	A5	A5	A5	A4	A5	A5	10	6	9				2	0	A3
2498	6	fr	2	2		35	2	1		3	1	3	3	0	1	0	0	0	0	0	0	3		7	A3	A2	A3	A4	A4	A2	A3	A2	A4	A3	A3	A3	A2	A3	5	7	6				2	0	A2	A1	A3
2499	6	fr	2	2		46	2	1		3	1	14	14	0	1	0	0	0	0	0	0	3		7	A4	A4	A4	A4	A3	A4	A3	A4	A4	A4	A4	A5	A4	A5	6	5	6				2	0	A3
2500	6	fr	2	2		27	2	1		2	0			0	1	0	0	0	0	0	0	7		7	A3	A1	A2	A1	A4	A4	A3	A2	A4	A3	A3	A5	A4	A3	4	8	8				2	0	A1	A1	A1
2502	6	fr	2	2		21	2	1		3	0			0	0	0	1	0	0	0	0	6		4	A2	A2	A3	A3	A3	A4	A4	A2	A3	A2	A4	A2	A2	A2	1	7	6				2	1	A1	A3	A3
2503	6	fr	1			42	1	1		2	1	4	4	1	0	0	1	0	0	1	0	6		4	A3	A2	A3	A3	A5	A4	A5	A1	A3	A3	A4	A3	A3	A2	6	6	6				2	1	A2	A2	A2
2505	6	fr	2	2		24	1	1		2	0			1	1	0	0	0	0	0	0	3		7	A2	A2	A3	A4	A4	A4	A4	A3	A3	A3	A4	A4	A4	A3	8	6	7				2	0	A3
2506	6	fr	2	2		56	1	1		12		25	30	0	1	0	0	0	0	0	0	10		7	A4	A4	A4	A5	A3	A4	A4	A4	A4	A4	A4	A5	A4	A5	6	4	4				2	0	A3
2509	6	fr	1			41	2	1		3	0			1	1	0	0	0	0	0	0	7		6	A3	A2	A4	A4	A4	A4	A4	A4	A3	A3	A5	A3	A3	A2	1	4	4				2	0	A3
2510	6	fr	2	2		52	2	1		2	2	27	29	1	1	0	0	0	0	0	0	3		7	A2	A1	A3	A3	A3	A4	A4	A4	A4	A2	A4	A4	A4	A3	7	2	7				2	0	A3
2511	6	fr	2	2		55	2	1		2	3	23	26	0	1	0	0	0	0	0	0	4		5	A4	A4	A4	A4	A5	A5	A5	A5	A5	A4	A5	A5	A5	A4	6	3	4				2	0	A3
2512	6	fr	2	2		43	1	1		1	2	16	18	1	1	1	1	0	0	0	0	9	13	3	A4	A4	A4	A4	A4	A4	A4	A4	A5	A4	A4	A4	A4	A4	3	2	2				2	0	A3
2515	6	fr	2	2		43	1	1		7	0			1	0	0	1	0	0	0	0	7		6	A2	A1	A3	A4	A4	A4	A4	A3	A2	A2	A5	A4	A4	A3	8	8	8				2	0	A2	A2	A3
2516	6	fr	1			28	1	1		1	0			0	1	0	0	0	0	0	0	9	7	8	A3	A3	A3	A4	A5	A5	A4	A4	A3	A4	A5	A3	A3	A4	6	6	6				2	0	A2	A3	A2
2517	6	fr	2	2		26	1	1		3	0			1	0	0	1	0	0	0	0	7		5	A3	A2	A4	A4	A3	A4	A5	A5	A4	A4	A5	A4	A4	A4	1	3	2				2	0	A2	A2	A3
2518	6	fr	1			31	2	1		2	0			0	0	0	1	0	0	0	0	3		7	A3	A1	A3	A3	A4	A4	A4	A4	A2	A2	A5	A4	A3	A2	1	5	7				2	0	A3
2519	6	fr	2	2		62	2	1		2	2	33	34	0	0	0	0	0	0	0	1	9	8	8	A3	A1	A3	A5	A3	A5	A5	A3	A5	A3	A5	A4	A4	A2	1	3	7				2	1	A2	A3	A2
2521	6	fr	2	2		23	2	1		2	0			0	1	0	0	0	0	0	0	3		7	A2	A4	A4	A4	A4	A4	A4	A2	A3	A3	A4	A4	A4	A4	7	8	7				2	0	A2	A2	A3
2523	6	fr	2	2		23	1	1		2	0			0	0	0	0	1	0	0	0	8		7	A3	A2	A3	A5	A3	A3	A3	A3	A4	A2	A4	A3	A2	A3	8	9	9				2	0	A3
2524	6	fr	2	2		39	3	1		2	1	5	5	0	0	1	0	0	0	0	0	3		7	A4	A4	A4	A4	A3	A4	A4	A4	A4	A4	A5	A5	A5	A4	10	8	9				2	0	A3
2525	6	fr	2	2		43	1	1		1	0			1	1	0	0	0	0	0	0	5		7	A3	A2	A2	A4	A3	A3	A3	A3	A3	A3	A4	A4	A3	A2	6	9	9				2	0	A2	A2	A3
2526	6	fr	2	2		25	2	1		2	0			1	1	0	0	0	0	0	0	7		7	A4	A4	A3	A5	A4	A3	A4	A4	A4	A3	A4	A4	A4	A3	8	8	8				2	0	A3
2529	6	fr	2	2		23	1	1		3	0			0	1	0	0	1	0	0	0	8		6	A4	A1	A3	A4	A3	A4	A4	A2	A3	A4	A5	A4	A2	A3	4	7	6				2	0	A3
2530	6	fr	1			50	2	1		2	3	18	22	1	1	0	0	0	0	0	0	3		7	A2	A3	A3	A4	A3	A4	A3	A4	A4	A4	A4	A5	A4	A4	9	3	4				2	0	A3
2531	6	fr	2	2		27	1	1		3	0			1	1	0	0	0	0	0	0	9	6	8	A4	A4	A3	A4	A4	A4	A4	A3	A4	A3	A4	A4	A4	A4	8	5	3				2	0	A3
2533	6	fr	2	2		49	2	1		3	2	5	21	1	1	0	0	0	0	0	0	4		7	A4	A4	A3	A3	A4	A4	A4	A3	A3	A4	A4	A3	A3	A3	8	6	7				2	0	A1	A1	A2
2534	6	fr	2	2		28	1	0	Espagne	3	0			0	0	0	0	0	0	1	0	5		7	A3	A3	A4	A5	A4	A4	A4	A4	A5	A4	A5	A5	A4	A4	1	5	4				2	0	A1	A1	A1
2536	6	fr	2	2		22	2	1		2	0			0	0	0	0	1	0	0	0	8		7	A4	A2	A4	A5	A4	A4	A5	A3	A3	A4	A5	A4	A4	A3	9	5	6				2	0	A3
2537	6	fr	2	2		48	1	1		1	0			0	0	0	1	0	0	0	0	7		6	A3	A2	A3	A4	A3	A4	A4	A4	A5	A4	A4	A5	A4	A4	2	8	8				2	0	A3
2538	6	fr	2	2		28	2	1		2	0			0	1	0	0	0	0	0	0	3		7	A2	A1	A3	A4	A5	A3	A3	A2	A4	A1	A3	A4	A5	A3	4	7	7				2	0	A1	A1	A1
2539	6	fr	2	2		50	1	1		1	1	26	26	0	0	0	1	0	0	0	0	3		6	A3	A2	A2	A5	A3	A4	A4	A4	A4	A3	A5	A5	A4	A3	4	7	7				2	0	A3
2541	6	fr	2	2		59	2	1		2	0			0	1	0	0	0	0	0	0	9	5	7	A3	A4	A3	A5	A4	A4	A3	A4	A5	A3	A4	A5	A3	A2	7	6	8				2	0	A3
2543	6	fr	1			31	2	1		2	0			1	1	0	0	0	0	0	0	4		5	A4	A4	A4	A4	A3	A4	A4	A4	A4	A4	A4	A4	A4	A4	7	5	6				2	0	A3
2544	6	fr	1			61	1	1		1	0			0	1	0	0	0	0	0	0	3		7	A4	A4	A4	A3	A4	A4	A4	A4	A3	A5	A5	A2	A3	A2	7	3	6				2	0	A3
2547	6	fr	2	2		53	1	1		2	0			0	0	1	0	0	0	0	0	7		4	A5	A1	A5	A5	A4	A5	A5	A4	A5	A5	A5	A5	A5	A5	1	1	1				2	0	A3
2548	6	fr	2	2		57	3	1		1	2	24	29	1	1	0	0	0	0	0	0	9	13	6	A3	A3	A3	A4	A4	A4	A5	A4	A4	A3	A5	A4	A4	A3	8	7	7				2	0	A3
2549	6	fr	2	2		28	1	1		1	0			0	1	1	0	0	0	0	0	7		6	A2	A2	A4	A2	A4	A4	A4	A3	A2	A3	A5	A3	A3	A3	1	1	1				2	0	A3
2550	6	fr	2	2		39	2	0	Belgique	5	0			1	0	0	0	1	0	0	0	8		7	A5	A5	A3	A4	A5	A5	A5	A5	A5	A5	A5	A5	A5	A5	7	3	1				2	0	A3
2552	6	fr	2	2		39	1	1		0	0			1	1	0	0	0	0	0	0	3		7	A5	A5	A4	A5	A5	A4	A3	A2	A4	A4	A5	A4	A5	A4	8	5	5				2	0	A3
2553	6	fr	2	2		50	3	1		2	3	20	28	0	1	0	0	0	0	0	0	5		6	A3	A4	A2	A5	A4	A4	A5	A3	A4	A2	A5	A3	A5	A2	11	8	9				2	1	A1	A1	A3
2554	6	fr	2	2		30	2	1		3	0			0	0	0	1	0	0	0	0	10		6	A4	A2	A3	A5	A5	A3	A4	A2	A3	A2	A4	A4	A4	A3	5	7	8				2	0	A3
2555	6	fr	1			67	2	0	suisse	2	4	31	41	1	0	1	0	0	0	0	0	3		8	A5	A3	A3	A4	A5	A4	A5	A4	A4	A4	A5	A4	A5	A3	6	3	4				2	0	A3
2556	6	fr	2	2		55	2	1		3	2	27	29	0	1	0	0	0	0	0	0	7		4	A4	A4	A4	A4	A4	A4	A4	A4	A4	A4	A5	A5	A4	A4	6	3	5				2	0	A3
2557	6	fr	1			26	2	1		1	0			1	1	0	0	0	0	0	0	3		7	A4	A4	A4	A5	A4	A3	A5	A3	A5	A3	A4	A4	A5	A3	8	4	5				2	0	A3
2559	6	fr	1			18	1	1		2	0			0	0	0	0	1	0	0	0	8		5	A4	A3	A4	A4	A5	A4	A4	A4	A4	A4	A4	A4	A5	A5	4	6	5				2	0	A3
2560	6	fr	2	2		57	2	1		2	2	25	28	1	0	0	0	0	1	0	0	7		7	A3	A2	A2	A5	A4	A5	A4	A4	A4	A4	A5	A5	A3	A1	1	7	7				2	0	A2	A2	A2
2561	6	fr	2	2		27	1	1		0	0			0	0	0	1	0	0	0	0	7		4	A4	A2	A4	A3	A3	A4	A5	A4	A2	A4	A4	A4	A4	A4	1	4	5				2	1	A2	A2	A2
2564	6	fr	1			58	2	1		2	2	34	36	0	0	1	0	0	0	0	0	2		5	A2	A1	A3	A3	A2	A4	A4	A3	A4	A3	A3	A4	A3	A2	8	7	7				1	0	A3
2565	6	fr	2	2		26	2	1		2	0			0	1	0	0	1	0	0	0	9	6	8	A4	A4	A4	A4	A4	A4	A4	A4	A4	A3	A4	A4	A5	A4	1	4	4				2	0	A3
2566	6	fr	1			25	2	1		2	0			0	1	0	0	0	0	0	0	3		7	A4	A1	A4	A5	A5	A5	A5	A5	A4	A5	A5	A5	A5	A4	8	1	4				2	0	A3
2569	6	fr	2	2		62	2	1		2	0			0	0	0	0	0	1	0	0	7		6	A3	A3	A3	A5	A5	A4	A3	A3	A4	A3	A5	A5	A5	A3	1	6	6				2	1	A3
2570	6	fr	2	2		48	2	1		4	2	12	14	1	1	0	0	0	0	0	0	3		6	A4	A3	A4	A4	A3	A4	A5	A5	A4	A4	A5	A4	A3	A3	4	7	6				2	0	A3
2571	6	fr	2	2		24	2	1		2	0			0	0	0	0	1	0	0	0	8		7	A3	A2	A4	A4	A4	A3	A3	A3	A3	A4	A2	A4	A5	A3	6	9	7				2	1	A3
2572	6	fr	2	2		47	2	1		3	2	16	25	0	1	0	0	0	0	0	0	5		4	A4	A4	A4	A4	A3	A4	A4	A4	A4	A4	A4	A4	A4	A4	5	5	5				2	0	A3
2573	6	fr	2	2		56	2	1		2	1	0	28	1	1	0	0	0	0	0	0	3		5	A5	A5	A3	A5	A4	A4	A4	A4	A5	A4	A4	A4	A3	A4	4	4	4				2	0	A3
2574	6	fr	1			51	2	1		6	2	23	26	1	1	0	0	0	0	0	0	3		4	A5	A4	A4	A4	A3	A4	A3	A4	A4	A4	A4	A4	A5	A4	6	7	6				2	0	A3
2577	6	fr	2	2		24	1	1		2	0			0	1	0	0	0	0	0	0	4		7	A4	A2	A4	A4	A4	A4	A4	A4	A3	A4	A4	A4	A3	A4	6	3	5				2	0	A3
2578	6	fr	2	2		39	3	1		2	1	7	0	0	1	0	0	0	0	0	0	3		8	A3	A4	A2	A5	A4	A4	A5	A5	A4	A4	A4	A3	A4	A3	6	6	6				2	0	A3
2580	6	fr	2	2		34	1	1		1	0			0	1	0	0	0	0	0	0	4		7	A4	A5	A2	A4	A4	A4	A3	A3	A3	A3	A4	A4	A3	A4	10	4	9				2	0	A3
2584	6	fr	2	2		30	2	1		3	1	1	1	1	1	0	0	0	0	0	0	3		7	A5	A2	A4	A5	A5	A4	A4	A4	A3	A4	A5	A5	A5	A3	5	4	4				2	0	A3
2585	6	fr	2	2		27	1	1		1	0			0	1	0	0	0	0	0	0	3		7	A3	A2	A3	A4	A3	A3	A3	A3	A3	A3	A2	A3	A4	A3	8	6	7				2	0	A3
2586	6	fr	2	2		52	2	1		2	2	18	23	0	1	0	0	0	0	0	0	3		7	A3	A3	A3	A4	A5	A3	A5	A5	A2	A2	A5	A5	A5	A4	6	6	6				2	0	A2	A2	A3
2587	6	fr	1			19	1	1		5	0			0	1	0	0	0	0	0	0	5		3	A2	A3	A2	A2	A1	A2	A3	A1	A1	A2	A3	A4	A4	A2	8	10	9				2	0	A2	A2	A2
2589	6	fr	2	2		30	2	1		2	0			0	0	0	1	0	0	0	0	7		4	A4	A4	A4	A5	A3	A4	A5	A4	A5	A4	A5	A5	A5	A4	1	9	9				2	0	A3
2590	6	fr	2	2		46	3	1		5	2	13	19	0	1	0	0	0	0	0	0	6		3	A2	A3	A2	A4	A4	A3	A3	A3	A4	A3	A3	A5	A4	A3	1	1	7				1	1	A3
2592	6	fr	1			32	2	1		1	0			0	0	1	1	0	0	0	0	7		6	A3	A3	A4	A4	A4	A3	A3	A3	A2	A2	A3	A4	A4	A4	3	8	4				2	0	A2	A2	A2
2593	6	fr	2	2		33	2	1		2	0			0	0	0	0	1	0	0	0	3		7	A3	A3	A4	A5	A3	A4	A2	A3	A4	A3	A4	A5	A5	A4	7	9	8				2	0	A3
2594	6	fr	2	2		66	2	1		2	0			0	0	0	0	0	0	0	1	3		5	A3	A2	A4	A4	A2	A4	A4	A3	A3	A3	A4	A4	A3	A2	1	5	6				2	0	A3
2595	6	fr	2	2		40	2	1		3	1	9	9	1	1	0	0	0	0	0	0	9	13	7	A3	A3	A3	A5	A5	A4	A5	A4	A4	A3	A5	A4	A5	A4	4	8	6				2	0	A3
2596	6	fr	2	2		46	2	0	Belgique	4	2	8	12	1	0	0	0	1	1	0	0	8		7	A3	A1	A2	A4	A4	A5	A5	A4	A2	A2	A2	A4	A4	A3	8	9	9				2	0	A3
2597	6	fr	2	2		58	3	1		2	2	21	25	1	1	0	0	0	0	0	0	9	7	8	A4	A4	A3	A5	A4	A4	A4	A4	A4	A4	A4	A4	A4	A3	7	7	8				2	0	A3
2598	6	fr	2	2		43	2	0	Italie	1	0			1	0	0	1	0	0	0	0	3		7	A5	A5	A4	A5	A5	A5	A4	A4	A5	A5	A5	A5	A3	A4	1	3	4				2	0	A1	A1	A3
2599	6	fr	2	2		29	1	1		0	0			0	1	0	0	0	0	0	0	9	3	6	A4	A3	A3	A4	A4	A4	A4	A3	A2	A3	A4	A2	A4	A3	3	4	4				2	1	A1	A3	A3
2601	6	fr	2	2		22	2	1		3	0			1	0	0	0	1	0	0	0	8		6	A3	A3	A3	A4	A4	A3	A3	A3	A4	A4	A4	A4	A4	A4	7	5	6				2	0	A3
2602	6	fr	2	2		25	2	1		1	0			1	1	0	0	0	0	0	0	3		7	A4	A3	A4	A4	A3	A4	A5	A4	A4	A3	A5	A4	A3	A4	4	2	3				2	0	A3
2603	6	fr	2	2		61	2	1		2	2	26	41	1	0	0	0	0	1	0	0	2		3	A3	A2	A2	A5	A4	A4	A4	A4	A4	A3	A4	A5	A5	A3	1	8	4				2	1	A3
2604	6	fr	1			55	2	1		2	0			0	1	0	0	0	0	0	0	3		7	A4	A4	A3	A4	A4	A4	A4	A4	A4	A3	A4	A4	A3	A4	9	8	9				2	1	A3
2605	6	fr	2	2		41	2	1		5	3	11	17	1	1	0	0	0	0	0	0	9	5	6	A3	A3	A2	A4	A4	A3	A2	A3	A3	A3	A3	A5	A3	A2	7	3	5				2	0	A3
2606	6	fr	2	2		23	1	1		5	0			1	1	0	0	1	0	0	0	8		7	A3	A2	A3	A3	A4	A3	A3	A3	A3	A3	A3	A3	A4	A3	5	8	7				2	0	A2	A2	A3
2607	6	fr	2	2		37	1	1		1	0			1	1	0	0	0	0	0	0	3		8	A4	A2	A3	A4	A3	A4	A5	A2	A4	A4	A4	A2	A3	A3	5	4	4				2	0	A1	A2	A2
2608	6	fr	1			45	2	1		2	0			0	1	0	0	0	0	0	0	3		8	A3	A3	A3	A5	A2	A4	A5	A3	A5	A3	A5	A5	A4	A3	6	7	7				2	0	A3
2609	6	fr	1			41	2	1		2	0			1	0	1	0	0	0	0	0	7		5	A3	A1	A2	A4	A3	A1	A3	A3	A3	A3	A4	A4	A2	A2	11	10	10				2	0	A2	A3	A2
2612	6	fr	2	2		24	2	1		1	0			1	1	0	0	0	0	0	0	9	13	4	A2	A3	A1	A2	A1	A2	A3	A1	A1	A2	A3	A2	A1	A2	8	8	8				2	0	A3
2613	6	fr	2	2		27	1	1		3	0			0	0	0	1	0	0	0	0	10		4	A3	A3	A3	A3	A4	A4	A3	A3	A2	A3	A4	A4	A3	A2	7	9	8				2	0	A3
2614	6	fr	2	2		54	3	1		2	2	15	30	0	1	0	0	0	0	0	0	9	13	6	A4	A3	A5	A5	A4	A4	A5	A5	A5	A3	A5	A5	A5	A4	1	4	3				2	0	A3
2615	6	fr	1			52	2	1		2	2	21	26	0	1	0	0	0	0	0	0	3		7	A5	A4	A3	A4	A5	A5	A4	A4	A4	A5	A5	A3	A2	A3	10	2	3				2	0	A3
2616	6	fr	2	2		50	1	1		1	0			0	0	0	0	0	0	1	0	7		5	A4	A3	A3	A3	A3	A4	A4	A2	A2	A4	A4	A4	A4	A2	1	4	4				2	1	A1	A1	A1
2617	6	fr	2	2		42	2	1		4	2	12	16	1	0	1	0	0	0	0	0	9	10	6	A3	A4	A4	A4	A4	A5	A5	A5	A5	A3	A5	A5	A4	A4	1	4	3				2	0	A3
2618	6	fr	1			19	1	1		5	0			1	0	0	0	1	0	0	0	8		4	A4	A2	A4	A1	A5	A3	A2	A1	A1	A4	A4	A2	A2	A2	2	1	3				2	1	A2	A2	A3
2620	6	fr	2	2		24	1	1		0	0			0	1	0	0	0	0	0	0	3		7	A4	A2	A3	A4	A4	A5	A5	A5	A4	A5	A5	A4	A4	A4	5	6	4				2	0	A3
2621	6	fr	2	2		35	2	1		4	2	0	6	1	1	0	0	0	0	0	0	10		7	A2	A4	A2	A4	A2	A3	A5	A4	A4	A2	A5	A5	A2	A3	1	9	7				1	0	A1	A2	A1
2623	6	fr	2	2		41	3	1		4	3	10	16	0	1	0	0	0	0	0	0	5		5	A2	A2	A3	A5	A3	A4	A5	A4	A4	A3	A5	A5	A3	A3	6	8	7				2	0	A3
2625	6	fr	2	2		52	2	1		4	2	15	20	1	0	1	0	0	0	0	0	3		8	A3	A3	A3	A4	A5	A5	A4	A4	A4	A3	A4	A5	A3	A3	8	8	8				2	1	A3
2628	6	fr	1			27	2	1		2	0			1	0	0	1	0	0	0	0	5		4	A2	A3	A2	A2	A3	A4	A2	A3	A2	A2	A3	A2	A2	A2	1	11	9				2	1	A1	A2	A1
2631	6	fr	2	2		39	2	1		3	1	9	9	1	1	0	0	1	0	0	0	4		7	A4	A4	A4	A4	A4	A3	A3	A4	A4	A4	A4	A4	A3	A3	6	8	7				2	0	A3
2632	6	fr	2	2		24	2	1		2	0			1	1	0	0	0	0	0	0	9	13	4	A3	A3	A4	A5	A4	A4	A4	A3	A5	A3	A5	A4	A4	A5	6	8	7				2	0	A3
2633	6	fr	2	2		52	2	1		2	3	24	28	1	1	0	0	0	0	0	0	3		6	A3	A2	A3	A4	A3	A4	A4	A2	A2	A3	A4	A3	A4	A2	4	9	10				2	0	A2	A2	A3
2634	6	fr	2	2		56	2	1		2	2	27	29	0	1	0	0	0	0	0	0	9	13	6	A4	A3	A3	A4	A4	A4	A4	A4	A3	A3	A4	A4	A4	A3	6	6	6				2	0	A3
2635	6	fr	1			27	1	1		0	0			1	0	0	0	1	0	0	0	8		4	A1	A1	A3	A3	A4	A3	A5	A3	A2	A1	A5	A3	A1	A1	4	11	11				2	1	A3
2636	6	fr	2	2		32	2	1		2	0			1	1	0	0	0	0	0	0	9	10	6	A4	A3	A3	A4	A4	A3	A3	A3	A3	A3	A4	A3	A2	A3	1	6	6				2	1	A3
2637	6	fr	1			34	1	1		0	0			0	1	0	0	0	0	0	0	6		4	A3	A3	A4	A4	A2	A3	A4	A3	A4	A3	A4	A2	A5	A4	4	4	4				2	0	A3
2639	6	fr	1			39	2	1		3	1	2	2	1	1	0	0	0	0	0	0	3		5	A4	A3	A4	A3	A4	A5	A5	A5	A3	A4	A5	A5	A3	A4	1	6	3				2	0	A3
2640	6	fr	2	2		43	2	1		4	2	12	14	1	1	0	0	0	0	0	0	3		7	A5	A4	A4	A4	A4	A4	A5	A3	A4	A4	A4	A4	A4	A4	3	6	4				2	0	A3
2641	6	fr	1			25	2	1		2	0			0	0	0	1	0	0	0	0	5		6	A4	A4	A3	A3	A2	A2	A4	A4	A2	A3	A4	A4	A2	A3	1	4	4				2	0	A3
2643	6	fr	2	2		30	2	1		2	0			0	1	0	0	0	0	0	0	5		4	A4	A3	A3	A4	A3	A3	A4	A3	A3	A3	A5	A4	A3	A3	2	8	6				2	0	A3
2644	6	fr	1			52	2	1		4	2	12	16	1	1	0	0	0	0	0	0	9	7	8	A4	A3	A3	A3	A3	A3	A3	A3	A3	A4	A3	A4	A4	A3	6	6	6				2	0	A3
2645	6	fr	2	2		22	1	1		0	0			0	0	0	0	1	0	0	0	8		7	A4	A2	A4	A4	A3	A3	A3	A4	A4	A4	A5	A4	A4	A4	5	5	4				2	0	A3
2647	6	fr	1			59	2	1		2	0			0	0	0	1	0	0	0	0	5		6	A4	A2	A4	A4	A4	A5	A4	A3	A3	A4	A5	A5	A3	A4	4	4	4				2	0	A3
2648	6	fr	2	2		54	2	1		4	3	15	20	1	1	0	0	0	0	0	0	3		7	A3	A3	A3	A4	A4	A4	A5	A3	A4	A3	A4	A5	A5	A3	11	6	8				2	0	A3
2649	6	fr	2	2		25	2	1		2	0			1	1	0	0	0	0	0	0	9	3	6	A3	A5	A2	A4	A5	A3	A4	A3	A4	A3	A4	A5	A4	A3	8	10	9				2	0	A3
2650	6	fr	2	2		24	1	0	france	0	0			0	1	0	0	0	0	0	0	3		7	A4	A4	A4	A4	A5	A5	A4	A4	A3	A4	A4	A4	A4	A4	6	3	4				2	0	A3
2651	6	fr	2	1	1	30	2	1		2	0			1	0	1	0	0	0	0	0	3		8	A2	A2	A3	A4	A3	A4	A5	A3	A3	A2	A3	A4	A2	A3	6	8	7	2	9	7	2	0	A3
2653	6	fr	2	2		26	2	1		2	0			0	0	1	0	0	0	0	0	9	10	6	A2	A2	A3	A5	A4	A3	A2	A2	A3	A1	A3	A4	A4	A2	1	9	8				2	0	A3
2654	6	fr	2	2		45	2	1		2	2	13	18	0	0	1	0	0	0	0	0	2		6	A2	A2	A3	A5	A4	A3	A4	A4	A4	A3	A4	A4	A3	A3	11	4	7				2	0	A3
2655	6	fr	1			82	2	1		2	0			1	0	0	0	0	0	0	1	3		4	A4	A4	A4	A3	A2	A4	A4	A3	A3	A4	A4	A4	A4	A4	1	8	8				2	1	A3
2656	6	fr	2	2		46	2	1		5	3	9	19	0	1	0	0	0	0	0	0	5		7	A4	A2	A4	A4	A3	A3	A4	A4	A3	A3	A4	A3	A3	A2	3	5	4				2	0	A3
2659	6	fr	2	2		39	3	1		2	1	7	7	1	0	0	1	0	0	0	0	7		5	A5	A4	A5	A5	A4	A4	A5	A5	A5	A5	A5	A5	A4	A4	1	2	2				2	0	A3
2660	6	fr	2	2		52	2	1		2	2	25	27	1	0	0	0	0	1	0	0	7		6	A4	A3	A4	A3	A2	A4	A4	A4	A3	A4	A4	A4	A3	A4	1	1	1				2	0	A3
2661	6	fr	2	2		29	2	1		3	1	1	1	1	1	0	0	0	0	0	0	3		8	A2	A3	A2	A4	A3	A3	A3	A2	A4	A2	A4	A4	A2	A3	10	8	9				2	0	A3
2662	6	fr	2	2		39	3	1		3	2	7	10	0	1	0	0	0	0	0	0	5		4	A4	A3	A3	A4	A3	A3	A4	A3	A4	A3	A4	A3	A3	A4	3	6	6				2	0	A3
2663	6	fr	2	2		27	1	1		3	0			0	0	0	0	0	1	0	0	3		7	A1	A1	A4	A2	A5	A4	A5	A5	A3	A2	A4	A4	A4	A3	1	1	3				2	0	A3
2664	6	fr	1			47	2	1		1	2	17	19	0	1	0	0	0	0	0	0	3		5	A3	A3	A1	A3	A3	A4	A3	A3	A3	A3	A4	A4	A4	A2	8	9	9				2	1	A3
2665	6	fr	3			34	1	1		3	0			1	0	0	0	1	0	1	0	7		6	A2	A1	A2	A2	A1	A2	A2	A1	A1	A1	A3	A3	A2	A1	8	9	9				2	1	A1	A1	A1
2667	6	fr	2	2		27	2	1		2	0			1	1	0	0	1	0	0	0	9	6	8	A4	A2	A3	A4	A3	A4	A4	A3	A4	A4	A3	A4	A3	A3	2	3	2				2	0	A2	A3	A2
2669	6	fr	2	2		41	1	1		3	2	9	15	1	0	1	0	0	0	0	0	7		5	A3	A2	A2	A4	A4	A4	A4	A3	A4	A3	A4	A4	A4	A2	10	9	9				2	0	A3
2671	6	fr	2	2		25	1	1		1	0			0	1	0	0	1	0	0	0	3		6	A2	A2	A4	A5	A5	A5	A5	A3	A5	A4	A5	A5	A5	A4	1	6	4				2	0	A3
2673	6	fr	1			49	1	0	Partout	3	0			0	0	1	0	0	0	0	0	7		8	A3	A1	A2	A4	A4	A3	A3	A3	A2	A3	A3	A2	A4	A1	2	11	11				2	0	A3
2674	6	fr	2	2		31	2	1		4	2	1	5	1	1	0	0	0	0	0	0	4		7	A4	A3	A3	A4	A4	A4	A4	A4	A3	A3	A4	A4	A3	A3	6	4	5				2	0	A3
2676	6	fr	2	2		30	1	1		1	0			1	1	0	0	0	0	0	0	9	9	7	A5	A4	A4	A4	A5	A4	A4	A4	A4	A4	A5	A4	A5	A4	10	6	6				2	0	A3
2679	6	fr	2	2		27	2	1		2	0			1	1	0	0	1	0	0	0	9	6	7	A3	A3	A2	A4	A3	A4	A3	A3	A4	A2	A4	A4	A3	A2	7	6	8				2	0	A2	A2	A3
2680	6	fr	1			36	2	1		1	0			0	1	0	0	0	0	0	0	9	3	6	A4	A4	A3	A4	A4	A4	A4	A5	A4	A3	A4	A4	A4	A3	8	3	4				2	0	A3
2681	6	fr	2	2		33	1	1		1	0			1	0	1	0	0	0	0	0	3		7	A3	A2	A2	A3	A5	A3	A3	A1	A2	A2	A4	A3	A2	A1	11	11	11				2	0	A3
2682	6	fr	1			33	2	1		2	0			0	0	1	0	0	0	0	0	2		7	A4	A1	A4	A5	A5	A4	A5	A4	A5	A4	A5	A5	A4	A5	1	1	3				2	0	A3
2683	6	fr	2	2		44	2	1		4	3	7	14	1	1	0	0	0	0	0	0	4		7	A4	A4	A3	A5	A4	A4	A4	A4	A5	A4	A4	A4	A4	A4	4	4	4				2	0	A2	A2	A2
2684	6	fr	1			42	2	1		2	0			0	0	0	0	0	1	0	0	3		5	A3	A1	A5	A4	A5	A4	A5	A5	A4	A3	A5	A5	A5	A4	5	6	5				2	0	A3
2685	6	fr	2	1	0	28	2	1		2	0			1	1	0	0	0	0	0	0	9	13	7	A4	A2	A4	A4	A3	A4	A4	A4	A3	A4	A5	A5	A3	A4	4	1	2				2	0	A3
2687	6	fr	2	2		26	2	1		2	0			0	0	0	0	1	0	0	0	8		6	A3	A2	A4	A4	A2	A4	A3	A2	A3	A3	A4	A5	A3	A3	8	7	7				2	0	A3
2688	6	fr	2	2		21	1	1		0	0			0	0	0	0	1	0	0	0	8		5	A2	A1	A3	A2	A2	A2	A3	A1	A3	A2	A3	A4	A2	A2	10	8	9				2	1	A1	A2	A1
2689	6	fr	1			27	2	1		3	1	0	0	1	1	0	0	0	0	0	0	9	3	6	A4	A4	A4	A5	A4	A4	A4	A4	A4	A4	A4	A4	A5	A4	5	3	4				2	0	A3
2690	6	fr	2	2		29	2	1		2	0			0	1	0	0	0	0	0	0	3		8	A3	A3	A3	A4	A4	A3	A3	A4	A4	A2	A4	A4	A2	A3	6	8	8				2	0	A3
2691	6	fr	2	2		25	1	1		0	0			1	1	0	0	0	0	0	0	9	13	7	A5	A4	A4	A5	A4	A4	A5	A4	A4	A5	A5	A4	A5	A4	9	5	6				2	0	A3
2694	6	fr	2	2		36	1	1		1	0			0	1	0	0	0	0	0	0	3		7	A3	A3	A3	A4	A2	A5	A4	A4	A4	A4	A4	A5	A4	A3	2	5	4				2	0	A3
2695	6	fr	2	2		21	1	1		1	0			0	0	0	0	1	0	0	0	8		4	A4	A4	A3	A5	A5	A4	A5	A3	A5	A3	A4	A3	A5	A3	9	9	10				2	0	A3
2697	6	fr	2	2		21	2	1		2	0			0	0	0	0	1	0	0	0	8		5	A4	A2	A4	A3	A4	A5	A5	A1	A2	A2	A5	A5	A4	A4	9	8	10				2	0	A3
2698	6	fr	2	2		69	3	1		1	2	34	43	0	0	0	0	0	0	0	1	5		3	A2	A1	A1	A3	A5	A4	A4	A1	A2	A2	A5	A4	A1	A1	1	10	10				2	0	A3
2700	6	fr	2	2		20	1	1		4	0			1	0	0	0	1	0	0	0	8		4	A4	A2	A3	A5	A4	A5	A4	A2	A4	A4	A4	A5	A5	A3	5	2	4				2	1	A3
2701	6	fr	2	2		35	3	1		2	1	3	3	0	0	0	0	0	1	0	0	7		4	A2	A2	A2	A4	A2	A3	A5	A1	A3	A2	A5	A3	A3	A2	1	9	9				2	0	A1	A1	A2
2704	6	fr	2	2		20	1	1		3	0			1	0	0	0	1	0	0	0	8		4	A4	A4	A4	A5	A4	A4	A4	A4	A5	A4	A4	A5	A4	A4	6	3	6				2	1	A3
2705	6	fr	1			26	2	1		2	0			0	1	0	0	0	0	0	0	5		6	A2	A3	A4	A3	A3	A4	A4	A3	A2	A4	A4	A3	A5	A4	4	2	3				2	0	A3
2706	6	fr	2	2		28	2	1		2	0			0	1	0	0	1	0	0	0	9	6	8	A3	A2	A2	A2	A2	A2	A3	A4	A3	A3	A3	A4	A2	A3	10	10	10				2	1	A2	A3	A2
2707	6	fr	1			61	3	1		1	2	29	32	0	0	0	0	0	0	1	0	10		6	A4	A2	A3	A4	A3	A3	A4	A4	A4	A3	A4	A5	A4	A3	1	6	5				2	1	A3
2708	6	fr	1			39	1	1		1	0			0	0	0	1	0	0	0	0	7		4	A1	A2	A1	A2	A2	A3	A4	A2	A3	A3	A4	A2	A1	A1	9	11	10				2	0	A1	A2	A1
2710	6	fr	2	2		50	2	1		4	2	17	20	1	1	0	0	0	0	0	0	5		5	A2	A3	A3	A4	A4	A4	A5	A3	A3	A3	A4	A3	A3	A3	4	8	6				2	0	A3
2711	6	fr	1			26	2	1		1	0			0	1	1	0	0	0	0	0	9	3	6	A4	A4	A2	A2	A5	A4	A4	A4	A4	A4	A4	A5	A4	A4	6	8	7				2	0	A3
2712	6	fr	2	2		34	2	1		3	1	0	0	0	1	0	0	0	0	0	0	3		6	A3	A2	A4	A4	A3	A3	A4	A3	A4	A2	A4	A5	A4	A4	5	9	8				2	0	A1	A1	A2
2713	6	fr	2	2		26	2	1		2	0			1	1	1	0	0	0	0	0	9	13	6	A5	A2	A5	A5	A5	A4	A5	A1	A4	A4	A5	A4	A4	A5	8	3	5				2	0	A2	A2	A2
2714	6	fr	2	2		48	2	1		4	2	13	20	0	1	0	0	0	0	0	0	9	3	5	A3	A4	A2	A3	A3	A3	A3	A2	A4	A3	A4	A4	A4	A2	9	11	9				2	0	A3
2715	6	fr	2	2		55	2	1		3	2	16	23	1	1	0	0	0	0	0	0	4		6	A3	A3	A2	A4	A3	A3	A4	A2	A4	A3	A4	A4	A4	A3	7	8	8				2	0	A1	A1	A1
2774	6	fr	2	2		45	2	0	Italie	3	2	12	20	1	0	1	0	0	0	0	0	3		8	A5	A5	A4	A5	A5	A5	A5	A4	A5	A5	A5	A5	A5	A5	8	8	8				2	0	A3
2718	6	fr	2	2		37	2	1		2	0			1	0	1	1	0	0	0	0	3		8	A3	A4	A3	A4	A3	A5	A5	A5	A4	A4	A5	A5	A3	A3	10	5	7				2	1	A3
2719	6	fr	2	2		48	2	1		5	3	18	22	1	1	0	0	0	0	0	0	5		4	A3	A4	A3	A4	A3	A3	A3	A3	A3	A3	A3	A3	A3	A3	5	8	7				2	0	A3
2720	6	fr	1			21	1	1		1	0			0	0	0	0	1	0	0	0	8		6	A4	A2	A4	A3	A3	A3	A2	A3	A2	A3	A4	A3	A2	A2	8	7	7				2	0	A3
2721	6	fr	1			35	2	1		3	1	9	9	1	0	0	0	1	0	0	0	9	1	4	A3	A4	A2	A4	A3	A4	A5	A3	A4	A3	A3	A5	A4	A3	10	4	8				2	0	A3
2722	6	fr	1			24	2	1		2	0			1	0	0	0	0	1	0	0	7		4	A3	A3	A3	A3	A5	A4	A4	A4	A4	A4	A4	A3	A5	A3	1	11	11				2	1	A1	A1	A1
2723	6	fr	1			65	2	1		2	3	29	37	1	0	0	0	0	0	0	1	3		4	A3	A2	A4	A4	A3	A3	A4	A3	A3	A3	A4	A4	A4	A2	1	6	6				2	0	A3
2725	6	fr	1			38	2	1		4	2	4	6	0	1	0	0	0	0	0	0	3		5	A3	A3	A3	A4	A2	A4	A4	A4	A4	A4	A3	A4	A2	A3	2	6	4				2	0	A3
2728	6	fr	2	2		26	2	1		2	0			1	1	0	0	0	0	0	0	9	13	7	A5	A3	A4	A5	A5	A5	A5	A2	A4	A5	A5	A5	A5	A5	9	5	6				2	0	A3
2729	6	fr	1			34	2	1		4	2	1	4	0	1	0	0	0	0	0	0	3		7	A4	A3	A3	A5	A4	A4	A5	A3	A4	A4	A4	A4	A4	A3	3	5	4				2	0	A3
2730	6	fr	2	2		47	1	1		3	2	13	19	0	1	0	0	0	0	0	0	5		6	A4	A3	A3	A4	A4	A3	A2	A4	A4	A4	A4	A4	A4	A3	6	7	7				2	0	A2	A2	A3
2731	6	fr	1			71	2	1		2	2	33	39	0	0	0	0	0	0	0	1	3		7	A4	A2	A3	A4	A3	A3	A4	A3	A3	A4	A5	A3	A4	A3	2	4	4				2	0	A3
2732	6	fr	2	2		30	1	1		2	0			1	0	0	0	1	0	0	0	8		7	A3	A4	A3	A2	A5	A4	A4	A5	A4	A3	A4	A2	A3	A3	7	6	7				2	0	A3
2733	6	fr	2	2		29	2	1		2	0			1	1	0	0	0	0	0	0	10		6	A3	A3	A3	A4	A2	A4	A4	A2	A3	A2	A5	A3	A4	A3	7	7	7				2	0	A1	A1	A3
2734	6	fr	2	2		73	4	1		1	3	39	44	0	0	0	0	0	0	0	1	3		8	A5	A5	A4	A5	A5	A5	A5	A4	A5	A5	A5	A4	A5	A4	3	1	1				2	0	A3
2735	6	fr	1			25	1	1		4	0			0	0	0	0	1	0	0	0	8		7	A4	A3	A4	A4	A4	A5	A5	A5	A5	A4	A5	A5	A3	A3	1	4	5				2	0	A3
2736	6	fr	2	2		21	1	1		2	0			1	0	0	0	1	0	0	0	8		4	A4	A3	A3	A4	A2	A4	A4	A2	A2	A4	A4	A4	A2	A3	1	4	3				2	0	A2	A2	A3
2737	6	fr	2	1	1	31	2	1		2	0			1	0	0	1	0	0	0	0	4		7	A4	A2	A3	A3	A2	A3	A4	A3	A3	A3	A3	A5	A4	A4	1	7	6	8	11	9	2	0	A3
2738	6	fr	2	2		32	2	1		2	0			1	1	0	0	0	0	0	0	3		7	A3	A3	A4	A3	A3	A4	A4	A4	A3	A3	A4	A4	A4	A4	3	4	2				2	1	A3
2739	6	fr	2	2		32	2	1		2	0			0	1	0	0	0	0	0	0	9	3	6	A4	A4	A3	A4	A5	A4	A5	A4	A4	A4	A5	A5	A4	A5	6	6	6				2	0	A3
2740	6	fr	2	2		41	2	1		4	2	12	16	1	1	0	0	0	0	0	0	3		7	A4	A2	A4	A4	A4	A4	A4	A4	A4	A4	A4	A4	A4	A4	11	9	10				2	0	A3
2741	6	fr	2	2		38	2	1		4	2	4	8	1	0	0	0	0	1	0	0	5		3	A2	A2	A1	A1	A2	A3	A2	A1	A3	A2	A4	A3	A4	A2	1	10	9				2	1	A3
2742	6	fr	1			55	2	1		2	0			0	1	0	0	0	0	0	0	3		8	A4	A4	A4	A4	A4	A4	A4	A4	A4	A4	A4	A4	A4	A3	8	6	6				2	0	A3
2744	6	fr	2	2		33	2	1		2	0			0	0	1	0	0	0	0	0	3		7	A2	A2	A2	A5	A3	A4	A4	A4	A4	A2	A4	A5	A5	A3	6	10	9				2	0	A2	A2	A3
2745	6	fr	2	2		29	1	1		1	0			0	0	0	0	1	0	0	0	8		7	A3	A1	A3	A5	A4	A4	A4	A4	A5	A4	A5	A5	A4	A4	10	4	6				2	1	A1	A1	A1
2746	6	fr	1			53	2	1		2	2	19	22	1	1	0	0	0	0	0	0	3		8	A4	A2	A4	A3	A3	A4	A4	A4	A3	A4	A4	A4	A5	A3	3	3	3				2	0	A3
2747	6	fr	2	2		48	2	1		1	0			0	1	0	0	0	0	0	0	5		6	A4	A2	A4	A4	A5	A5	A4	A5	A4	A4	A5	A4	A4	A4	1	5	3				2	0	A3
2748	6	fr	2	2		46	2	1		1	0			1	1	0	0	0	0	0	0	3		7	A3	A4	A3	A5	A5	A4	A5	A4	A5	A3	A4	A5	A5	A2	11	3	6				2	0	A1	A3	A1
2861	6	fr	1			55	2	1		2	0			1	1	0	0	0	0	0	0	3		7	A4	A3	A4	A4	A3	A5	A5	A5	A5	A4	A5	A4	A4	A3	4	7	7				2	1	A2	A2	A2
2750	6	fr	2	2		21	2	1		0	0			1	0	0	0	1	0	0	0	9	3	4	A4	A4	A1	A4	A4	A4	A4	A4	A5	A4	A5	A4	A5	A5	1	1	1				2	0	A3
2751	6	fr	2	2		21	2	1		5	0			1	0	0	0	1	0	0	0	8		4	A3	A4	A1	A4	A3	A2	A3	A3	A4	A2	A4	A5	A4	A3	10	8	6				2	0	A3
2752	6	fr	1			47	2	1		3	2	17	20	1	1	0	0	0	0	0	0	5		4	A4	A3	A2	A2	A5	A4	A4	A3	A5	A5	A5	A4	A5	A5	11	4	4				2	0	A3
2753	6	fr	2	2		31	1	1		2	0			1	1	0	0	0	0	0	0	9	13	7	A3	A3	A3	A5	A5	A4	A3	A3	A4	A3	A3	A4	A4	A4	8	9	5				2	0	A3
2754	6	fr	2	2		20	2	1		1	0			1	0	0	0	1	0	0	0	8		4	A3	A3	A4	A5	A5	A3	A5	A4	A5	A3	A4	A4	A4	A4	6	2	4				2	0	A3
2756	6	fr	2	2		40	2	1		2	0			1	0	0	1	0	0	0	0	5		7	A2	A1	A3	A3	A4	A3	A3	A2	A2	A2	A3	A3	A3	A2	6	7	7				2	1	A1	A1	A1
2758	6	fr	1			52	2	1		2	0			1	1	0	0	0	0	0	0	9	13	6	A4	A3	A4	A5	A4	A5	A5	A5	A4	A4	A5	A5	A4	A4	3	2	2				2	0	A3
2760	6	fr	2	2		20	2	1		6	0			1	0	0	0	1	1	0	0	8		5	A3	A1	A3	A3	A2	A3	A3	A2	A2	A2	A3	A4	A3	A3	9	9	9				2	1	A1	A2	A1
2761	6	fr	2	2		53	2	1		2	2	31	35	1	1	0	0	0	0	0	0	5		4	A4	A4	A4	A4	A4	A4	A4	A5	A4	A4	A5	A5	A3	A4	3	4	4				2	0	A3
2762	6	fr	2	2		50	3	1		2	3	18	26	0	1	0	0	0	0	0	0	4		6	A3	A3	A3	A5	A3	A4	A4	A4	A5	A3	A4	A4	A3	A3	10	7	8				2	0	A2	A2	A3
2763	6	fr	2	2		59	3	1		1	2	24	31	0	1	0	0	0	0	0	0	9	5	6	A2	A4	A2	A5	A3	A4	A4	A4	A5	A3	A5	A5	A5	A4	7	7	7				2	0	A3
2765	6	fr	2	2		57	2	1		2	2	26	29	0	1	0	0	0	0	0	0	3		7	A3	A2	A3	A4	A3	A4	A4	A3	A4	A3	A4	A4	A4	A2	6	7	7				1	0	A3
2766	6	fr	2	2		26	1	1		3	0			0	1	0	0	0	0	0	0	3		7	A4	A3	A4	A4	A2	A4	A4	A4	A4	A4	A3	A4	A4	A4	8	7	7				2	0	A3
2768	6	fr	2	2		66	2	1		2	2	30	42	1	0	0	0	0	0	0	1	3		6	A2	A2	A3	A4	A3	A4	A4	A3	A3	A3	A4	A2	A3	A2	1	7	7				2	1	A3
2769	6	fr	2	2		28	2	1		2	0			0	1	0	0	0	0	0	0	9	3	6	A4	A4	A4	A4	A4	A4	A4	A4	A4	A4	A4	A4	A4	A4	3	2	2				2	0	A3
2770	6	fr	1			54	1	1		1	0			0	0	1	0	0	0	0	0	3		7	A4	A3	A4	A5	A4	A3	A4	A4	A4	A4	A3	A4	A5	A3	6	7	4				2	0	A2	A2	A2
2771	6	fr	1			24	2	1		2	0			0	1	0	0	1	0	0	0	8		7	A2	A1	A3	A4	A4	A4	A4	A3	A2	A2	A5	A4	A3	A3	5	9	8				2	0	A3
2772	6	fr	2	2		36	2	1		3	1	10	10	1	0	0	0	1	0	0	0	8		6	A3	A3	A2	A4	A4	A4	A5	A4	A4	A4	A5	A4	A5	A2	8	6	7				2	0	A2	A2	A2
2773	6	fr	1			50	2	1		3	1	0	22	1	0	0	1	0	0	0	0	6		3	A3	A3	A3	A4	A3	A4	A3	A2	A3	A3	A3	A3	A2	A3	7	10	11				1	0	A1	A3	A1
2778	6	fr	2	2		22	1	1		5	0			0	0	0	0	1	0	0	0	8		4	A3	A3	A2	A4	A3	A3	A5	A2	A1	A2	A4	A3	A2	A2	9	7	8				2	1	A3
2779	6	fr	2	2		32	2	1		4	2	4	6	1	1	0	0	0	0	0	0	9	3	6	A4	A4	A4	A4	A4	A4	A4	A4	A4	A4	A4	A4	A5	A4	3	2	2				2	0	A3
2782	6	fr	2	2		26	2	1		2	0			0	1	0	0	0	0	0	0	3		7	A4	A4	A2	A4	A3	A3	A4	A4	A3	A3	A3	A3	A5	A3	7	1	6				2	0	A1	A1	A3
2783	6	fr	3			18	1	1		4	0			1	0	0	0	1	0	0	0	8		4	A4	A1	A3	A2	A3	A3	A3	A2	A3	A3	A4	A1	A5	A4	2	6	4				2	0	A3
2785	6	fr	1			27	2	1		1	0			0	0	1	0	0	0	0	0	3		7	A2	A2	A2	A3	A3	A4	A2	A3	A2	A2	A5	A3	A2	A3	11	6	9				2	0	A3
2787	6	fr	1			48	2	1		4	2	10	15	0	1	0	0	0	0	0	0	3		6	A2	A3	A3	A4	A3	A4	A3	A4	A4	A3	A4	A4	A3	A3	8	7	7				2	0	A3
2788	6	fr	2	2		41	2	1		4	2	10	14	0	1	0	0	0	0	0	0	4		6	A3	A4	A3	A4	A4	A3	A3	A3	A4	A3	A4	A3	A3	A3	6	5	6				2	0	A3
2789	6	fr	1			20	1	1		2	0			0	0	0	0	1	0	0	0	8		4	A2	A1	A1	A5	A5	A1	A1	A1	A5	A1	A5	A3	A1	A1	1	11	11				2	0	A3
2791	6	fr	2	2		27	2	1		2	0			1	1	0	0	0	0	0	0	3		8	A4	A4	A3	A4	A3	A4	A3	A2	A4	A3	A4	A2	A2	A2	7	8	7				2	0	A3
2792	6	fr	2	2		39	1	1		1	0			1	1	0	0	0	0	0	0	3		8	A3	A2	A3	A3	A3	A3	A3	A2	A2	A2	A4	A3	A3	A3	7	7	7				2	1	A1	A1	A1
2794	6	fr	2	2		37	1	1		1	0			1	1	0	0	0	0	0	0	5		5	A3	A2	A3	A4	A2	A3	A4	A1	A2	A3	A4	A4	A4	A2	9	7	7				2	0	A3
2796	6	fr	2	2		45	2	1		4	2	6	15	1	1	0	0	0	0	0	0	4		7	A3	A3	A3	A5	A3	A3	A4	A3	A5	A3	A5	A4	A3	A3	6	11	11				2	0	A3
2797	6	fr	2	2		31	2	1		2	0			1	0	0	0	1	0	0	0	9	13	5	A4	A2	A4	A5	A3	A4	A4	A4	A4	A5	A4	A5	A4	A4	4	4	4				2	0	A3
2798	6	fr	1			33	1	1		1	0			1	0	0	0	0	0	1	0	8		6	A3	A2	A4	A5	A4	A5	A5	A4	A5	A3	A5	A5	A5	A3	1	6	6				2	1	A2	A2	A3
2799	6	fr	1			41	1	1		1	0			0	0	0	0	0	0	1	0	7		7	A2	A1	A3	A2	A3	A3	A3	A2	A1	A1	A2	A1	A3	A2	1	3	4				2	1	A2	A2	A2
2800	6	fr	2	2		28	2	1		2	0			0	1	0	0	0	0	0	0	9	3	6	A5	A4	A5	A5	A4	A5	A5	A4	A5	A5	A5	A5	A5	A5	3	3	3				2	0	A3
2801	6	fr	2	2		55	2	1		2	2	26	29	1	0	1	0	0	0	0	0	1		3	A1	A3	A3	A3	A1	A3	A3	A3	A3	A1	A3	A3	A1	A3	1	7	10				2	0	A3
[truncated: 9,743 more rows]
[truncated: 137 more columns]
